# Supplementary material for: Comparative metabolic profiling of the lipid-producing green microalga Chlorella reveals that nitrogen and carbon metabolic pathways contribute to lipid metabolism
Source: Biotechnol Biofuels. 2017 Jun 15;10:153. doi: 10.1186/s13068-017-0839-4 (PMC5471736; doi:10.1186/s13068-017-0839-4)
Supplement: Supplementary file 3 — Additional file 3. Original Data Table. [file 13068_2017_839_MOESM3_ESM.xlsx]

## Sheet: Explanation
	OrigScale		Values are normalized in terms of raw area counts.
			For a single day run, this is equivalent to the raw data.
	ScaledImpData		Each biochemical in OrigScale is rescaled to set the median equal to 1.
			Then, missing values are imputed with the minimum.
	Pathway Heat Map		This is the heat map associated with the statistical analysis of the data.
			Indicates ratios, p- and q-values for each comparison.
			0.55	Green: indicates significant difference (p≤0.05) between the groups shown, metabolite ratio of < 1.00
			0.76	Light Green: narrowly missed statistical cutoff for significance 0.05<p<0.10, metabolite ratio of < 1.00
			1.71	Red: indicates significant difference (p≤0.05) between the groups shown; metabolite ratio of ≥ 1.00
			1.32	Light Red: narrowly missed statistical cutoff for significance 0.05<p<0.10, metabolite ratio of ≥ 1.00
			1.2	Non-colored text and cell: mean values are not significantly different for that comparison
				Blue: indicates significant (p≤0.05) ANOVA effect.
				Light Blue: indicates 0.05<p<0.10 ANOVA effect
		* indicates compounds that have not been officially "plexed" (based on a standard), but we are confident in its identity
	Line Plots - Alpha		Line plots are provided for each biochemical detected, sorted alphabetically by biochemical name.
	Line Plots - Pathway		Line plots are provided for each biochemical detected, sorted by biochemical pathway.

## Sheet: OrigScale
												SAMPLE NAME	SH-SJTU-02710	SH-SJTU-02711	SH-SJTU-02712	SH-SJTU-02713	SH-SJTU-02714	SH-SJTU-02715	SH-SJTU-02716	SH-SJTU-02717	SH-SJTU-02718	SH-SJTU-02719	SH-SJTU-02720	SH-SJTU-02721	SH-SJTU-02722	SH-SJTU-02723	SH-SJTU-02724	SH-SJTU-02725	SH-SJTU-02726	SH-SJTU-02727	SH-SJTU-02728	SH-SJTU-02729	SH-SJTU-02730	SH-SJTU-02731	SH-SJTU-02732	SH-SJTU-02733	SH-SJTU-02734	SH-SJTU-02735	SH-SJTU-02736	SH-SJTU-02737	SH-SJTU-02738	SH-SJTU-02739	SH-SJTU-02740	SH-SJTU-02741	SH-SJTU-02742	SH-SJTU-02743	SH-SJTU-02744	SH-SJTU-02745	SH-SJTU-02746
												CLIENT IDENTIFIER	1	2	3	4	5	6	7	8	9	10	11	12	13	14	15	16	17	18	19	20	21	22	23	24	25	26	27	28	29	30	31	32	33	34	35	36	37
												SAMPLE ID	1000024573	1000024562	1000024554	1000024553	1000024557	1000024575	1000024568	1000024560	1000024576	1000024577	1000024558	1000024552	1000024551	1000024581	1000024559	1000024574	1000024569	1000024582	1000024566	1000024565	1000024578	1000024567	1000024561	1000024570	1000024687	1000024692	1000024676	1000024688	1000024680	1000024696	1000024673	1000024666	1000024672	1000024671	1000024689	1000024675	1000024691
												PARENT SAMPLE ID	1000024477	1000024478	1000024479	1000024480	1000024481	1000024482	1000024483	1000024484	1000024485	1000024486	1000024487	1000024488	1000024489	1000024490	1000024491	1000024492	1000024493	1000024494	1000024495	1000024496	1000024497	1000024498	1000024499	1000024500	1000024501	1000024502	1000024503	1000024504	1000024505	1000024506	1000024507	1000024508	1000024509	1000024510	1000024511	1000024512	1000024513
												RUN DAY	1	1	1	1	1	1	1	1	1	1	1	1	1	1	1	1	1	1	1	1	1	1	1	1	2	2	2	2	2	2	2	2	2	2	2	2	2
												LABEL ON TUBES	C1-0-1	C1-0-2	C1-1-1	C1-1-2	C1-2-1	C1-2-2	C1-6-1	C1-6-2	C2-0-1	C2-0-2	C2-1-1	C2-1-2	C2-2-1	C2-2-2	C2-6-1	C2-6-2	C3-0-1	C3-0-2	C3-1-1	C3-1-2	C3-2-1	C3-2-2	C3-6-1	C3-6-2	C1-0-3	C1-0-4	C1-1-3	C1-1-4	C1-2-3	C1-2-4	C1-6-3	C1-6-4	C2-0-3	C2-0-4	C2-1-3	C2-1-4	C2-2-3
												TREATMENT	control	control	1 day no N	1 day no N	2 day no N	2 day no N	6 day no N	6 day no N	control	control	1 day no N	1 day no N	2 day no N	2 day no N	6 day no N	6 day no N	control	control	1 day no N	1 day no N	2 day no N	2 day no N	6 day no N	6 day no N	control	control	1 day no N	1 day no N	2 day no N	2 day no N	6 day no N	6 day no N	control	control	1 day no N	1 day no N	2 day no N
												TEST GROUP	C1_0	C1_0	C1_1	C1_1	C1_2	C1_2	C1_6	C1_6	C2_0	C2_0	C2_1	C2_1	C2_2	C2_2	C2_6	C2_6	C3_0	C3_0	C3_1	C3_1	C3_2	C3_2	C3_6	C3_6	C1_0	C1_0	C1_1	C1_1	C1_2	C1_2	C1_6	C1_6	C2_0	C2_0	C2_1	C2_1	C2_2
PATHWAY SORTORDER	BIOCHEMICAL	SUPER PATHWAY	SUB PATHWAY	COMP ID	PLATFORM	CHEMICAL ID	RI	MASS	CAS	PUBCHEM	KEGG	Group HMDB	Medium_0	Medium_0	Medium_1	Medium_1	Medium_2	Medium_2	Medium_6	Medium_6	High_0	High_0	High_1	High_1	High_2	High_2	High_6	High_6	Low_0	Low_0	Low_1	Low_1	Low_2	Low_2	Low_6	Low_6	Medium_0	Medium_0	Medium_1	Medium_1	Medium_2	Medium_2	Medium_6	Medium_6	High_0	High_0	High_1	High_1	High_2
713	1,2-dipalmitoylglycerol	Lipids	Glycerolipids	35727	GC/MS	850	2600	313.3	40290-32-2	99931		HMDB07098	42240	31996.3	64341	53296	36690.3	29769.6	14168.7	22129.5	38395.3	10990.3	81435.4	68559.5	79993	75225.6	24465.9	24590.9	63904	62379.9	68077.5	47661.4	67333.1	54040.9	25503.8	34393.8	55211.3	12308.9	68048	37623.7	15658	49677.3	10743.5	11879.9	63801.4	58341.7	67047.8	83916.8	106527
715	1,3-dipalmitoylglycerol	Lipids	Glycerolipids	35728	GC/MS	1730	2637	371.3	26657-95-4	68149		HMDB31011	21209.4	7206.57	5388.93	21551.8	8622.27	16956.9	10930.8	9242.82	14291.1	5684.54	24569	23737.8	11334.3	33629.3	5701.26		34664.8	31132.1	14430.5	27288.5	27608.2	27996.3	8416.74	8634.6	14430.5	21636.4	10617.2	10320.7	19480.7	10315.4	6952.93		28442.9	22735.8	6571.4	24372.3	9725.52
530	10-heptadecenoate (17:1n7)	Lipids	Free fatty acid	33971	LC/MS Neg	100001278	5558	267.3	29743-97-3	5312435			341376	352427	360098	454294		416286	324085	358517	207072	227529	350416	400800	405009	315912	461452	381436	285678	278086	324459	304050	298881	266416	274916	250163	324459	369975	371429	384216	389496	377157	236171	336735	251714	214181	376755	195881	341981
531	10-nonadecenoate (19:1n9)	Lipids	Free fatty acid	33972	LC/MS Neg	100001277	5775	295.4	73033-09-7	5312513		HMDB13622	387719	319994	596366	395434	659286	837955	780603	987450	145665	95805.5	181685	291852	224283	165333	240127	162901	323727	353232	392844	387164	469963	443938	558115	541264	310654	575139	501817	380532	768800	565338	736448	660585	94652.6	21865.8	166443	106578	143285
692	12,13-epoxy-9-keto-10(trans)-octadecenoate	Lipids	Oxylipins	39620	LC/MS Neg	100002986	5123.6	309.2	478931-82-7				229303	258282	603761	520146	378502	405735	219256		271826	318665	318618	366038	317550	303507	83252.6	112651	391610	335506	472138	370245	498280	456777	281748	271099	273936	301490	319985	606025	619513	470408	290309	365104	263719	285020	307339	317344	302137
690	13(S)-HpOTrE	Lipids	Oxylipins	39621	LC/MS Pos	100002984	5239.4	328.2	67597-26-6	5497123			2.56335e+06	2.72788e+06	2.59694e+06	3062286	2.88934e+06	2.3106e+06	841574	1.06039e+06	1.40693e+06	1.5011e+06	3.16628e+06	2.85427e+06	2.61649e+06	2.14048e+06	983926	1.00504e+06	1.78759e+06	1.29455e+06	2158784	2.13804e+06	1.96421e+06	2190225	1.48739e+06	1.21992e+06	3.52553e+06	2.8664e+06	3.821e+06	3.62742e+06	2.96281e+06	2.08166e+06	1.3004e+06	1.37638e+06	1.63171e+06	1.84639e+06	2170435	2.80442e+06	1.75514e+06
685	13-HODE + 9-HODE	Lipids	Oxylipins	37752	LC/MS Neg	100002196	5270	295.2					16420431	14986420	20571696	20018372	15436236	22338366	18407934	20277230	17659116	17416692	15566173	20072518	20965776	17765838	12811120	13960846	20474390	18604810	17313672	16265717	18210800	18141770	18087982	18593540	16720486	17683234	18728556	19161692	21874084	22383534	17649792	17428618	14311442	16344731	18546520	16540020	18618314
686	13-HOTE (6Z,9Z,11E or 9Z,11E,15Z)	Lipids	Oxylipins	39688	LC/MS Pos	100003280	5374	277.3					2.58271e+06	2.80774e+06	2528103	2.83141e+06	2.2304e+06	2.35257e+06	867648	1.10485e+06	1.07331e+06	1162786	2.12216e+06	2.13168e+06	2386991	1.74168e+06	899278	829167	1.86619e+06	1.74013e+06	2.01469e+06	1948923	1.65982e+06	2.07009e+06	1465076	1379779	3587393	3.04331e+06	3763198	3.61054e+06	2331978	1.91342e+06	1.20929e+06	1.17729e+06	1231187	1.26722e+06	1.57528e+06	2.51045e+06	1.12589e+06
711	15-methylpalmitate (isobar with 2-methylpalmitate)	Lipids	Fatty acid ester	38768	LC/MS Neg	100002945	5698	269.4					729021	795165	1.14971e+06	972045	933730	1.28038e+06	2.16587e+06	1.96444e+06	517236	459163	583319	759535	711169	567720	401393	348820	748508	787629	891450	912673	1.17339e+06	1.05828e+06	1.82301e+06	1.667e+06	767282	919333	1247664	1.16086e+06	1.23921e+06	1.31005e+06	1.24066e+06	1.21131e+06	257732	288343	474513	426960	519715
649	17-methylstearate	Lipids	Free fatty acid	38296	LC/MS Neg	100002356	5987	297.4	2724-59-6	3083779			9856.39	6608.08	19134.7	17502.8	21171.9	20435	34366.2	30763.8	6761.29	6164.3	8353.15	11330	9898.91	6941.61	5938.48	6314.86	7953.35	9043.65	13603.3	16473.8	12762.7	16429.6	22877.4	26119.8	11496.7	19149	26212.3	21013.1	23046	27565.8	36719.8	31718.2	4444.27	5555.85	12065	9279.91	12027.7
796	1-linolenoylglycerophosphocholine (18:3n3)*	Lipids	Phospholipids	44562	LC/MS Pos	100005350	5527.9	518.4					266030	275021	245972	248905	233353	228596	81316.8	114878			55302.9	70953.7	37130.5	16510.9		9477.42	611111	714227	747381	440136	418544	316907	246621	167936	427264	511502	565918	481782	276655	211868	122529	94769.5		8463.31	39097	59798.5	32533.9
745	1-linoleoylglycerophosphocholine (18:2n6)	Lipids	Phospholipids	34419	LC/MS Pos	100001395	5574	520.4		11988421	C04100		817196	920013	713443	734007	839572	628562	572742	644014	63772.2	33050.2	239869	227313	151450	70679.8	92472.8	129665	1812010	1.88181e+06	2.07723e+06	1.54719e+06	1.47425e+06	1.04036e+06	1.2074e+06	965380	1.15234e+06	1.08099e+06	1.14943e+06	1.06368e+06	657442	420352	709927	737523	15741.5	27840.2	97067.5	213441	76162.1
746	1-linoleoylglycerophosphoethanolamine*	Lipids	Phospholipids	36600	LC/MS Pos	100001570	5555	478.2		52925130		HMDB11507	170016	213976	148959	152568	138645	152635	49153.8	62690.1	34536.9	40743.2	59822.5	34677	23826.6	10570.3	23602	20677.3	235452	285983	274157	223739	197632	167634	80401.8	108056	431944	344989	337612	287155	144654	123350	93179.3	73082.1		10417.5	29835.3	48397.1	18328.3
719	1-myristoylglycerol (1-monomyristin)	Lipids	Glycerolipids	35625	GC/MS	100001618	2052	343.2	75685-84-6	79050	C01885	HMDB11561	19327.4	15245.5	15466	12023.2	8993.08	15712.6	14120.8	14233.1	15125.7	11795.2	9207.7	11716.4	10177.4	12513.3	11232	9778.01	12853.7	16498.4	15669.3	6928.07	15591	13993.4	16082.9	6995.62	19648.5	24055.8	16244.3	11705.7	20996.7	16157.2	17675.4	6576.47	10617.3	11453.8	16804.7	8696.42	19670.1
750	1-oleoylglycerophosphocholine (18:1)	Lipids	Phospholipids	33960	LC/MS Pos	100001272	5700	522.4	19420-56-5	16081932			199451	210506	137364	141160	84765.3	99005.5	56867.5	54334.5	54275.7	55708.7	100899	89575.8	89016.2	58398.3	60419.7	56270.2	196020	186998	183113	161014	105134	118378	95268.8	80153.2	354370	326446	183831	271536	129500	92566.2	76528.2	54269.4	38331.2	39050	25248.8	101708	47984.7
741	1-oleoylglycerophosphoglycerol*	Lipids	Glycerolipids	45968	LC/MS Neg	100005716	5586.8	509.5					88755.9		120268		100535	139454	232197	261376					14171	40192.9			181934	191547		91800.2	128261	63768.3	266601	229923		104276	134517	135631	139228		128261	168583			17136.4
753	1-palmitoleoylglycerophosphocholine (16:1)*	Lipids	Phospholipids	33230	LC/MS Pos	100001511	5524	494.3		24779461			121664	63719.3	71925.4	66387.1	77416.5	70290	22863.2	19293.9			23463.5	19162.4			6236.17	6953.08	100332	93799	108036	108495	58268.1	50632	22293.9	26121.4	143115	129913	97945.3	97370.1	56979.3	39263.8	68551.2	60993.8	9261.31		17283	36757.5	19833
755	1-palmitoylglycerophosphocholine (16:0)	Lipids	Phospholipids	33955	LC/MS Pos	100001263	5671	496.4	17364-16-8	86554			2.3648e+06	2.07883e+06	1.37671e+06	1.79251e+06	1.7276e+06	1.50562e+06	612067	682360	263953	245958	619761	603947	475010	291192	166170	165201	3.02773e+06	2.65214e+06	3.39249e+06	2.98676e+06	2.52081e+06	2.16525e+06	1.25745e+06	1.06359e+06	2.95318e+06	3566632	2613013	2.52818e+06	1.83691e+06	1.45749e+06	904450	658008	349334	267587	197398	848757	216745
756	1-palmitoylglycerophosphoethanolamine	Lipids	Phospholipids	35631	LC/MS Neg	100001567	5940	452.3		9547069		HMDB11503	95440.4	100390	73873.1	61453.9	49538.3	84313.2	98192.1	118199	7396.82	8748.45	40849.8	39285.9	43328.2	41950.2	20918.6	19577.6	124222	138527	103808	93522.3	80759.9	84232.3	70423.6	82154.2	87753.3	105142	73394.1	79218.6	88959.2	78765.2	78910.8	113200	5598.81	6224.68	34128.1	30609.6	38193.7
803	1-palmitoylglycerophosphoglycerol*	Lipids	Phospholipids	45970	LC/MS Neg	100005717	5549.7	483.4		3300276			94070.8	83585.1	81315	75901	88009.4	100055	197219	167357	55328	48212.6	35655.1	58109.9	63503.2	37693.8	24037.1	26440.9	238782	254622	93302.9	86697.3	106200	88111.5	198859	240782	120130	150293	78011.1	74418.4	100069	95835.8	86867.1	115077	32063.6	41881.2	50879.1	39589.9	50173
759	1-stearoylglycerophosphocholine (18:0)	Lipids	Phospholipids	33961	LC/MS Pos	100001271	5844	524.4	19420-57-6	497299			126998	104797	95942.7	106736	110049	145070	40925.7	51519.5		9438.14	30122.6	19436	24583.1	21265.8	9510.82	11733.4	244822	251345	341734	315373	184448	136060	79211	66468.7	135957	191892	199289	156681	130387	108233	61437.8	74596	15480	18073	15410.9	29495.3	19551.6
247	2,3-dihydroxyisovalerate	Amino acid	Branched Chain Amino Acids (pyruvate derived)	38276	GC/MS	100002417	1422	131	1756-18-9	677	C04039	HMDB12141	84079.7	97200	122043	87870.4	43397.2	42783.6	62828.9	82164.1		28690.8	49531.5	43005		29622.4			246780	244207	71024.1	69895	68422.5	57200.7	43457.3	42935.1	122311	83209.2	79675.5	95927.5	57151	56646.1	87381.3	79095	40168.8	18278.8	17430.1	33951.4	46894
119	2-aminoadipate	Amino acid	Aspartate family (OAA derived)	6146	GC/MS	381	1686.5	260.1	542-32-5;1118-90-7	469	C00956	HMDB00510	8697.49	7629	7990.88	5848.23	5246.02	4411.16	10792.3	10673.9	13843.7	16893.4	12459.8	13755.7	12319.3	12192.5	4192.72	4766.33	5973.95	4607.44	4371.72	3997.4	6529.41	4458.7	5247.48	7870.82	6834.37	6786.18	7384.84	7024.24	3383.77	6980.16	10525.7	12835.7	12234.2	16166.9	11652	8297.52	12718.2
176	2-aminobutyrate	Amino acid	Glutamate family (alpha-ketoglutarate derived)	1577	GC/MS	1128	1215.7	130	1492-24-6	439691	C02261	HMDB00650	638721	651806	790970	794401	726735	767019	568461	589085	1621662	1.60133e+06	1.9389e+06	2.10223e+06	1.30845e+06	1.4366e+06	778855	772410	544898	641080	739678	659083	916488	996253	428083	403906	620773	616840	793023	854015	821049	837226	594954	616878	1.56179e+06	1.53948e+06	1.76022e+06	1.48605e+06	1.36671e+06
1016	2'-deoxyadenosine	Nucleotide	Purine metabolism	1553	LC/MS Pos	211	1632	252.1	16373-93-6	13730	C00559	HMDB00101	17065	12602.3	10031.8	9035.13	9132.82	8319.36	22932.2	27980.9							11977.3	10922.2	35465.8	39643	12098.5	12368.6	8961.87	8546.98	20195.5	22249.3	12000.8	12233.6	10259.7	8405.88	7412.55		23202.8	26445.1	8281.26	6971.46
802	2-linolenoylglycerophosphocholine(18:3n3)*	Lipids	Phospholipids	45869	LC/MS Pos	100005357	5488.2	518.3					84183.5	101123	85127.1	116229	129680	121197	34525.8	44951.4				28667.7				6191.37	90665.9	92977.5	69610.2	63789	116995	82316.7	72098.6	63250.9	81171	84140.2	140268	150746	146920	95813.6	59710.5	60999.8				32282.8	15533.8
726	2-linoleoylglycerol (2-monolinolein)	Lipids	Glycerolipids	32536	GC/MS	100000987	2169	408.3	3443-82-1	5365676		HMDB11538	6358.73	9552.17	12396.9	11389.9	15245.4	22463.8	20073.2	24200						4637.62	6396.13	10657	16423.2	11587.2	11813.6	9564.24	21897.8	23442.7	27283.6	26554.1	7441.76	6488.17	12214.5	10912.3	14341	22715.4	26416.7	29829.3
762	2-linoleoylglycerophosphocholine*	Lipids	Phospholipids	35257	LC/MS Pos	100001557	5544	520.4					249946	151369	263173	287876	591903	513984	340766	421581		21493.6	81728.2	98136.9	58248.3	34893.7	108303	90390.3	344584	242579	368731	426806	423394	361873	571141	542450	244599	221863	407507	328620	426117	237673	464022	525911	5646.01		30163	91944.9	57220.2
763	2-linoleoylglycerophosphoethanolamine*	Lipids	Phospholipids	34666	LC/MS Pos	100001776	5541	478.3					85958.9	46970.4	50671.2	42663.7	136636	89829.6	46310.2	67634.6			40981.4	49135.1	43166.2	35288.5	20631.4	21069.5	63439.5	94680.1	66260.9	93033	68248.5	39818.5	70767.6	77606.5	74308.2	71514.9	81224.4	54980.5	50709.9	46005.9	76736.2	70966.4			17964.8	47308	33332.9
728	2-oleoylglycerol (2-monoolein)	Lipids	Glycerolipids	35848	GC/MS	100000943	2170	410.1	3443-84-3	5319879									5620.35								3509.05								4135.64	5309.86						3480.75		5130.71
764	2-oleoylglycerophosphocholine*	Lipids	Phospholipids	35254	LC/MS Pos	100001556	5640	522.4					30064.9	40513.2	49953.7	37336.3	29978.6	46063	62982.5	68691.1	15402.7	19623.1	54733.1	48421.2	40760.8	31400	23756.7	21894.4	39142.5	27827.8	35913.2	22524	27974.4	21828.2	74733.8	69619	45222.6	62995.4	68471.5	76314.9	74242	44224.1	117701	60713.3			33758.6	83882.5	25454.7
782	2-palmitoleoylglycerophosphocholine*	Lipids	Phospholipids	35819	LC/MS Pos	100001561	5482	494.3					34355	23396.4	46182.6	51158	63660.4	47540.6						6808.67					14636.1	12567.7	23752.4	16147.2	24467.2	23173.5	13225.2	19574.9	34595.7	35148.2	66862	39282.1	35652.1	33146.5		13060				7070.93
729	2-palmitoylglycerol (2-monopalmitin)	Lipids	Glycerolipids	33419	GC/MS	100001048	2108	129	23470-00-0	123409		HMDB11533	431725	495066	381759	641932	457471	629780	205900	411260	688289	844148	338357	310398	581241	1.13952e+06	787563	903430	618082	373473	772024	624092	442193	799100	358893	611280	1.07815e+06	839440	551867	534102	479866	431107	634123	248851	910091	837775	550589	828378	900280
766	2-palmitoylglycerophosphocholine*	Lipids	Phospholipids	35253	LC/MS Pos	100001562	5604	496.3		15061532			71919.9	71983	28873.1	28719.7	30863.8	29994.3					11512.5	9575.3					234693	169605	224976	139682	114680	79739.7	29365.4	25524.5	88193.2	88499.6	53813.8	53212.6	20966.4	15178.9	10955.9	14423.4				14592.5
767	2-palmitoylglycerophosphoethanolamine*	Lipids	Phospholipids	35684	LC/MS Pos	100001652	5598	454.2					32679.4	40826.1	11344.9		9429.37	7712.83											71762.5	65356.4	72793.9	47557.8	34393.5	31027.9	5431.11	5992.56	49733	51723.3	32679.4	22815	11513.2			6473.5
804	2-palmitoylglycerophosphoglycerol*	Lipids	Phospholipids	45982	LC/MS Neg	100005718	5497	483.4					33706.5	36370.6	27434.6	30944.3	36638	64428.1	127888	166500	73032.6	60721.3	78531.7	70694.2	81543.2	55824.3	50723.6	46331.6	145695	99462.1	55781.6	46730.6	60808.9	51667.1	94965.9	97795.9	31608.8	44268.1	31284.1	35277	89205.6	93104.4	117290	214064	6913.72	13946.3	54425	33044.2	46924.8
731	2-stearoylglycerol (2-monostearin)	Lipids	Glycerolipids	34059	GC/MS	100001047	2178	341.3	621-61-4	79075			11112.7	18521.1			14664.3	8479.49					5469.36		9698.26			18854.1		16423.9	9198.4					6264.69	7747.5			6689.63		14434.6					7718.14
439	3-deoxyoctulosonate	Carbohydrate	Sucrose, glucose,fructose metabolism	15942	GC/MS	100000095	1942	373.2	103404-70-2	4636210					1071.17						4182.69	4836.73	7536.81	7097.35	4549.98	7518.05	12945.8	10779.1	3960.46																3055.11		6543.54		4423.51
868	3-hydroxybutyrate (BHBA)	Lipids	Cutin and cuticular	542	GC/MS	254	1203.5	116.9	625-72-9	441	C01089	HMDB00357	114754	114284	171279	154722	344362	395858	1.09589e+06	1.2334e+06	118462	115498	150568	162398	1.0386e+06	1.18084e+06	907618	865607	127674	154589	218649	172702	186145	187794	412835	426939	113147	120407	181741	177607	403847	389334	1.19974e+06	1.21262e+06	109234	102643	137106	118005	943797
548	3-hydroxysebacate	Lipids	Free fatty acid	31943	LC/MS Pos	100001145	3595	219.1	73141-46-5	3017884		HMDB00350	499004	478290	365906	357020	359840	460087	401338	444705	595636	452443	464182	397383	316117	529164	385408	441660	540431	412203	399644	382750	376672	400082	332285	299289	482623	469412	416572	470341	443129	378284	425153	407016	327061	338954	464356	450432	423006
255	3-methyl-2-oxovalerate	Amino acid	Branched Chain Amino Acids (pyruvate derived)	15676	LC/MS Neg	100000036	2106	129.2	51829-07-3	47	C00671	HMDB03736							3476.4	2873.52	3583.76	7841.75	6068.67	21581.6	21445	10819.9									6432.93	5187.76					3091.71		3520.44		8380.57	13174.6	6648.42	6658.04	5446.9
345	3-phosphoglycerate	Carbohydrate	Calvin cycle and pentose phosphate	1414	GC/MS	132	1754	299	80731-10-8	724	C00597	HMDB00807	532700	623856	324480	278664	105081	121952	86041.6	110098	1.01744e+06	952552	643089	661441	264038	319667	407741	396778	488737	646713	42763.3	22426.1	56358.8	76777.5	134955	133198	435684	444251	278161	258526	142832	128418	199046	179797	1.34203e+06	1.12023e+06	525392	427478	306538
237	4-guanidinobutanoate	Amino acid	Glutamate family (alpha-ketoglutarate derived)	15681	LC/MS Pos	100000096	1085	146.1	463-003;463-00-3	500	C01035	HMDB03464	111753	101401	114584	124649	81921.3	90044.8	74081.2	56173.8	122541	110020	74011.9	89852.4	74937.9	76026.5	47353.4	56114.2	87819.2	104342	84552.6	88427.9	74734.3	71454.9	38609.2	43608	98555.2	90294.2	109220	142162	79701.4	67237.5	106523	95402.8	94445.4	127305	67888.8	65807.8	56664.5
49	4-hydroxyphenylpyruvate	Amino acid	Aromatic amino acid metabolism (PEP derived)	11729	GC/MS	1141	1905.4	381.2	156-39-8	979	C01179	HMDB00707				2207.53																4527.13	3099.78	4978.4							6014.35			1498.72
257	4-methyl-2-oxopentanoate	Amino acid	Branched Chain Amino Acids (pyruvate derived)	22116	LC/MS Neg	100000551	2200	129.2	816-66-0	70	C00233	HMDB00695			2301.15	4662.25	5365.52	3042.71	6589.6	6693.6	8148.85	10584.9	15199.7	28438.6	25856.4	14877.1			1337.73			3142.14	4634.92	3669.05	8861.09	7799.22			2486.61	3299.2	6641.6	9879.33	5150.93	4544.8	9826.06	15564.1	7336.19	9738.33	9272.38
285	5-methylthioadenosine (MTA)	Amino acid	Amines and polyamines	1419	LC/MS Pos	212	2427	298.1	2457-80-9	439176	C00170	HMDB01173	17921	20816.6	19584.2	35312.8	24335.8	19547.2	12724.9	13372.9	33449.5	17553.1	18333.3	20718.6	17440.2	8651.78	16432.9	18686	56368	68796.9	35010.2	44791.8	23784.8	25883.4	28358.6	13701.9	11299.4	14442.3	15681.9	19516.6	21504.7	25181.2	16570.4	19008.6	32135.5	33862.6	12384	9743.54	18422.3
165	6-oxopiperidine-2-carboxylic acid	Amino acid	Aspartate family (OAA derived)	43231	GC/MS	100004499	1529.7	170.1	34622-39-4	3014237			61194.1	44974.4	51439.6	53285.6	23236.8	31807.9	22939.5	26527.7	34786.7	27546.5	42567	61680.6	29933.4	33526.8	12484.7	10718.7	69903.3	73867.8	46957.2	29025.7	51268.3	42247.2	25324	34473.2	26670.7	49297	42771.4	36437.2	33062.4	51581.2	18548.5	14554.4	47731.1	37640.2	40214.8	34697.5	21093.7
696	9(S)-HpODE	Lipids	Oxylipins	42269	LC/MS Neg	176	5256.5	311.2	29774-12-7	9548877	C14827		6.87225e+06	6.37799e+06	5851488	5.41006e+06	4653006	4.59605e+06	5.0492e+06	5.51741e+06	1.59092e+06	1.72348e+06	2.06644e+06	2.23349e+06	2.10625e+06	2.11902e+06	6.6317e+06	7006018	3.68786e+06	3132304	5359140	5.28479e+06	4467987	5277420	2.12457e+06	2150582	8482862	9093800	7.37375e+06	7.10024e+06	4.29312e+06	4.50691e+06	4681858	5730756	877476	1.34879e+06	2.0371e+06	2.31367e+06	2.96484e+06
693	9(S)-HpOTrE	Lipids	Oxylipins	39731	LC/MS Neg	100002983	5204.2	309.1	111004-08-1	6450029			3.16023e+06	2.73422e+06	2.89151e+06	2686277	1898530	1.90734e+06	1.95694e+06	2.04695e+06	300841	379156	623139	709772	512550	589374	1.78244e+06	1.75965e+06	1.57693e+06	1.34861e+06	2.22729e+06	2.16278e+06	2.12545e+06	2.29549e+06	823690	935573	3.90312e+06	4.18576e+06	3.04993e+06	3.2897e+06	2.00148e+06	1.73508e+06	1.4617e+06	1.89272e+06	224128	242303	583659	997271	1144405
869	acetoacetate	Lipids	Cutin and cuticular	33963	GC/MS	1218	1285	231.1	3483-11-02	96	C00164	HMDB00060	6963.75	9241.65	9350.16	10241	11283	10536.9	51362.9	48646.2	9737.11	12171.6	13675.1	16474.5	18336.3	22506.5	25055	32002	7507.57	13080	9586.25	6808.17	8820.99	8623.15	24530.7	20445.5	6078.24	7003.05	7651.5	4864.29	13749.5	16256.5	55673.9	56498.7	12530.3	14380.9	9611.25	9503.44	17472.5
1026	adenine	Nucleotide	Purine metabolism	554	GC/MS	880	1804.2	264	73-24-5	190	C00147	HMDB00034	108429	100846	86485.4	95044	142460	161886	149098	163174	208637	192746	112297	117718	85665	100509	268625	294970	126963	167795	92927.4	77862.2	93725.5	98231	276406	283717	108242	101402	77081	86346.6	145091	140308	143241	153728	234604	204437	85935.7	64586.4	109442
1027	adenosine	Nucleotide	Purine metabolism	555	LC/MS Pos	798	1650	268.1	58-61-7	60961	C00212	HMDB00050	429997	320271	353210	457200	583873	643759	3.199e+06	3414159	218368	206792	195267	151014	155936	170608	1.45701e+06	1.4091e+06	455568	466499	470094	474298	527127	547681	2.62155e+06	2.52513e+06	371424	364075	364921	436777	572718	570708	3.64979e+06	3.36612e+06	294733	312495	164291	156127	177361
1028	adenosine 2'-monophosphate (2'-AMP)	Nucleotide	Purine metabolism	36815	LC/MS Neg	100001694	1497	346.1	130-49-4	94136	C00946	HMDB11617	7200.74	5634.61	2517.42	2789.48		1931.66			8217.58	8619.22	6450.24	7750.18	5168.78	3957.39	3067.03	2876.45	3101.98	4933.3	2351.4						7088.48	7035.59	3474.13	3601.65					11137.2	10629.6	6525.15	6145.43	4684.37
1031	adenosine 3'-monophosphate (3'-AMP)	Nucleotide	Purine metabolism	35142	LC/MS Pos	100001449	1451	348.1	84-21-9	41211	C01367	HMDB03540	43485.6	56657.1	59127.2	70943.2	103910	120049	100717	138502	83167.4	87497	81210.3	99950.3	86226.9	138773	240746	193058	40193.7	40362.6	25335.1	19539.9	43981.2	60519.4	135640	111747	55665.8	35404.7	65886	59959.3	99601.8	100515	119160	116688	96782.4	104180	104140	66355.7	83232
1033	adenosine 5'-monophosphate (AMP)	Nucleotide	Purine metabolism	32342	LC/MS Pos	209	1210	348.1	149022-20-8	6083	C00020	HMDB00045	2638751	2569836	1.87042e+06	1.84328e+06	1.82856e+06	1.93073e+06	1.57842e+06	1.61104e+06	2.9648e+06	3.03587e+06	3455891	2.77846e+06	2.2233e+06	3.02392e+06	2.86954e+06	3.06292e+06	1.92945e+06	2.25668e+06	1.24905e+06	1.10882e+06	1.22701e+06	1.46351e+06	1.8091e+06	1.67713e+06	2.22457e+06	2.20483e+06	1.97435e+06	2.1305e+06	1.71691e+06	1.72709e+06	1.38435e+06	1354590	2.66405e+06	2.48896e+06	2892195	2.27006e+06	2.40008e+06
1035	adenosine-2',3'-cyclic monophosphate	Nucleotide	Purine metabolism	37467	LC/MS Pos	72	1484	330.2	37063-35-7	2024	C02353	HMDB11616	72246.3	78830.4	97065.4	123845	112916	104461	61929	75291.1	63003.6	61959.1	118762	112436	99863.9	91261.7	68819.5	73469.7	42485.9	50988.2	65433.2	58130.6	72792.4	84413.2	89592.6	65500.4	71245.8	64012	89383.5	91784.7	119276	101490	74412.7	76548.4	57789.5	53831.1	78780.2	79590.3	74065.6
1037	adenylosuccinate	Nucleotide	Purine metabolism	18360	LC/MS Neg	1303	569	462.1	19046-78-7	195	C03794	HMDB00536									9709.78	11425.9	4252.02	6113.6	4958.93	3478.34																			13135.5	13170	5131.96	5940.57	4190.28
	adipamide			20722	GC/MS	100000867	1716.4	229.1	628-94-4	12364				7034.49		6113.9		3990.26				6171.85		7002.74							4772.19			4913.06	5218.44		4303.45			5002.55	4089.49		5805.85	6930.81	8183.69	9965.18	5666.17	8577.25	3614.83
123	alanine	Amino acid	Aspartate family (OAA derived)	1126	GC/MS	811	1147.6	115.9	56-41-7	5950	C00041	HMDB00161	175245424	181382064	63840872	68272856	61913552	68062640	61299912	65317000	225127920	225608416	190341264	201608208	194337440	210870704	84740584	88566424	202028000	226357840	57198584	48839240	41660888	45672652	60110132	64149168	186834000	183585040	60937092	66568144	72378656	72914808	68454560	73760216	217131424	206070256	172896128	148231104	206552960
124	allo-threonine	Amino acid	Aspartate family (OAA derived)	15142	GC/MS	100000272	1417.8	219	28954-12-3	99289	C05519	HMDB04041	15105.9	12035.9	37329.6	24881.2	31350.4	34479.2	39572.9	46944.4	25249.4	18526.2	50313.9	49215	48568.1	49523.8	39252	41448.4	11583.9	18807.6	29285.8	23025.3	36421.4	41055	42325.6	44006.2	13386.6	14934	31385.7	26399.1	32063.9	36732.6	51404.9	50025.5	16136.8	17199	48869.6	47008.4	59471.7
331	alpha-ketoglutarate	Carbohydrate	TCA cycle	33453	GC/MS	93	1779	419.1	305-72-6;328-50-7;22202-68-2	51	C00026	HMDB00208			39638	44790.1	84260	108388	429009	521928	66159.4	64511.4	77121.4	59222.4	60901.1	59278.7	311158	332758		13490.4			4582.78	9951.37	478617	391868	37070.6	21545.5	125141	142778	154224	154809	339987	364489	69355	62963.8	59488.9	42418.9	70183.8
979	alpha-tocopherol	Cofactors, Prosthetic Groups, Electron Carriers	Tocopherol metabolism	1561	GC/MS	1105	2305.4	502.5	59-02-9;10191-41-0	14985	C02477	HMDB01893	61863.2	62827.1	155209	106464	123527	271588	221532	196550	21658.1	20922.4	42339.9	27153.3	41362	38914.5	17475.7	19029.1	269859	340026	260213	240814	373023	233004	269947	378880	61870.8	129713	165702	135676	227783	190769	143060	119555	18780.3	15687.5	34895.3	56104.8	38417.1
370	arabinose	Carbohydrate	Amino sugar and nucleotide sugar	575	GC/MS	828	1631.6	217	28697-53-2	66308	C00216	HMDB00646	144134	140147	120607	138469	106454	135550	69962.7	81559.6	70454.9	75450.4	141618	132071	69084.8	86733.8	20197.4		200401	233642	109360	96602.8	154434	158312	100348	92504.9	159294	149440	111128	113823	121788	114000	47497.1	41276.2	70078.9	71314.3	98808.5	107591	62406.8
372	arabitol	Carbohydrate	Amino sugar and nucleotide sugar	38075	GC/MS	100000012	1687.5	307.1	7643-75-6	94154	C01904	HMDB01851	28761.1	29214.9	11900.7	16529.6	11720	16204.6	14297.9	11945.3	3253.9	3495.05	5283.72	7807.81	6103.86	4623.88	6424.71	4986.36	42510.5	50980.9	27378.8	19711.1	14710.6	14752.9	11372.2	14253.5	27402.4	26879	12166.9	12865.4	13099.4	14808.6	13641.9	13174.3	2820.68		5861.8	2579.24	4335.91
184	arginine	Amino acid	Glutamate family (alpha-ketoglutarate derived)	1638	LC/MS Pos	231	650	175.2	1119-34-2	232	C00062	HMDB00517	1.90716e+06	1.70789e+06	459746	504243	264412	276826	157553	163379	4.71027e+06	4652654	2053465	2.0538e+06	961708	1239176	306595	317353	2.42042e+06	2.78879e+06	671913	595722	326792	301040	175978	153476	1.79081e+06	1832788	484784	495492	258525	280871	148970	138043	4800169	4915372	2.08325e+06	1.74258e+06	1.19579e+06
185	argininosuccinate	Amino acid	Glutamate family (alpha-ketoglutarate derived)	15497	LC/MS Pos	232	689	291.2	156637-58-0	16950;828	C03406	HMDB00052	87661.6	88143	25955	25024.1	15294	18306.5	21541.6	19150	471507	503989	328953	344395	202584	200877	52604.1	97732.7	63694.1	82182.3	13032.2	9923.57	5138.9		7479.85	6973.86	107348	96773.8	47729	34985	20618.2	17003.1	28970.8	26170.7	660127	707668	372093	305602	171493
1279	arginylisoleucine	Peptide	Dipeptide	40070	LC/MS Pos	100003153	1554	288.3	62632-70-6	433625				4693.59	12919.5									202855							14661.6								4115.11				3124.54		49428.1	54116		13790.5
1156	arginylvaline	Peptide	Dipeptide	41395	LC/MS Pos	100003577	944.9	274.2	2896-20-0	335257														22589.6																				8827.71	201838	235620
963	ascorbate (Vitamin C)	Cofactors, Prosthetic Groups, Electron Carriers	Ascorbate metabolism	1640	GC/MS	233	1850.1	332.1	134-03-2		C00072	HMDB00044	23798	25019.4	26616.8	29740.2	38559.2	53209.9	424973	265562	13714.5	12317.3	17987.8	15989.4	8769.48	16650.8	9876.04	11624.3	21441.7	359704	13281.9	8949.5	36909.2	28943.5	451454	464789	6494.13	5407.93	6766.64	6245.84	50064	100393	397711	343677	2116.64	1530.96	3401.83	2129.94	1847.17
125	asparagine	Amino acid	Aspartate family (OAA derived)	512	GC/MS	917	1617.5	188	70-47-3	6267	C00152	HMDB00168	1.62227e+06	1.67385e+06	396286	408857	294983	396026	77807	61556.1	10728411	9787855	2.76591e+06	2769118	970738	1.07303e+06	67706.6	67076.9	2.08414e+06	2.67896e+06	624609	492033	524547	512258	39483.4	24884	1.98302e+06	2.11892e+06	478394	469463	343801	402943	54462.1	63922.4	12530049	10592659	2.55624e+06	2.21492e+06	1252401
126	aspartate	Amino acid	Aspartate family (OAA derived)	15996	GC/MS	234	1529.7	232	56-84-8	5960	C00049	HMDB00191	6550314	6355753	5.05342e+06	4.86878e+06	3.97764e+06	4064674	2.93977e+06	3.03293e+06	7689475	6635551	5253694	5187209	3720848	3.51845e+06	1.30189e+06	1.4563e+06	3.69934e+06	4101521	3.87229e+06	3.23272e+06	3053310	3.53784e+06	2.66558e+06	2424742	6670064	6.69674e+06	5.88566e+06	6.41093e+06	3.94172e+06	3.71061e+06	2.93154e+06	3.25457e+06	10370664	9300128	5279009	3481636	3.42445e+06
572	azelate (nonanedioate)	Lipids	Free fatty acid	18362	LC/MS Neg	2029	1322	187.2	123-99-9	2266	C08261	HMDB00784	13127.4	10338.2	13264.3	13552.5	7271.18	8312.82	6223.27	7610.27	8804.75	8526.35	10512.4	15176.4	13423	10690.7	5649.75	4413.31	6373.7	8211.78	10232.6	7963.34	7349.69	7849.07	6091.29	5869.23	12709.6	11242.1	9777.57	9827.19	7349.79	8229.33			7585.31	8768.31	8888.02	8295.28	9959.66
1122	beta-alanine	Nucleotide	Pyrimidine metabolism	55	GC/MS	244	1451.8	174	56-41-7;107-95-9	239	C00099	HMDB00056	137692	145376	37805.5	50204.4	49686	103542	56487.9	45824.5	454752	512533	208345	164340	95816.1	288101	43108.1	66094	222061	330058	115118	94261.4	87672.2	76685.5	49525.3	60149.2	146285	158377	65591.2	93447.2	60894.7	96630.2	33181.1	27866.7	264039	245646	298463	153627	231900
262	beta-hydroxyisovalerate	Amino acid	Branched Chain Amino Acids (pyruvate derived)	12129	GC/MS	1442	1251.5	130.9	625-08-1	69362		HMDB00754	39918.7	24451.1	70930.3	84974.8	54260.7	70678.1			36324.6	52386.2	137642	125108	120165	211698	27751.4	38922	37100	42391.3	79808.7	58272.6	59999.4	58696.7	23922.9		36239.8	33111.2	119462	93623.8	74280	58818.6	9420.88		31233.8	13471.9	220268	109605	191166
576	caproate (6:0)	Lipids	Free fatty acid	32489	LC/MS Neg	926	2766	115.2	142-62-1	8892	C01585	HMDB00535	22087.2	24812.7	19496	10637.1	6459.63	13940.5	10268.2	12135.8	56391.9	26550.8	14667.3	43621.8	27726.8	19533.7	30017.4	28435.9	22003.1	19834.2	13007	14323	10274.8	8856.92	5455.67	5712.25	19050.3	20498.1	9455.07	13759.7	14276.2	15784.2	7312.48	8147.97	35732.5	39273.1	22269.5	18633.7	22709.7
822	choline phosphate	Lipids	Choline metabolism	34396	LC/MS Pos	267	695	184.1	72556-74-2	1014	C00588	HMDB01565	100765	115341	132537	122535	185821	163174	253527	268595	240238	219281	303595	329197	255366	309242	75447.8	85517	86644.2	90445.4	90529.9	85936.5	157673	168700	594047	526270	119213	105622	109999	106321	165232	167313	253393	223120	187314	197677	255493	215851	235176
333	citrate	Carbohydrate	TCA cycle	1564	GC/MS	1124	1763.4	273.1	77-92-9	311	C00158	HMDB00094	358321	370639	429849	386204	345899	294732	258870	308471	1058510	908630	1.07197e+06	1.10205e+06	645984	624198	307516	328446	240777	297105	198700	177510	222272	273037	400416	360603	305887	308905	403086	353346	315096	268592	300712	358001	822163	889858	629126	580358	482399
189	citrulline	Amino acid	Glutamate family (alpha-ketoglutarate derived)	2132	LC/MS Pos	391	715	176.1	372-75-8	9750	C00327	HMDB00904	77115.6	57246.5	44796.7	47077.8	43196.9	47942	57040.6	66030.5	392772	389885	419719	387974	310225	327479	189634	206537	77846.9	104734	50229	32421.6	36667.4	29927.6	31901.5	33220.2	59129.8	78481.7	41741.1	46381.5	45182.2	38675.1	57898.5	64147.2	431784	392149	377014	331530	274019
11	cystathionine	Amino acid	Serine family (phosphoglycerate derived)	15705	GC/MS	310	1979.6	218.1	535-34-2	439258	C02291	HMDB00099	122996	138653	141221	90967.6	78340.9	80588.2	36139.9	30456.1	162379	170568	182820	156188	107667	125639	78253.8	78790.2			77096.6	49626.6	73533	79421.3	56165.3	71927.1	135984	147518	134857	117751	93410.7	77886.2	22719.3		114865	119502	169849	140819	75924.6
12	cysteine	Amino acid	Serine family (phosphoglycerate derived)	31453	GC/MS	800	1560.1	218	52-90-4;56-89-3	5862	C00097	HMDB00574									60630.4				27265.3	44584.6	169378	160955																	76861.8	57155.7	56288.5	38474.2	64105
1094	cytidine	Nucleotide	Pyrimidine metabolism	514	LC/MS Pos	827	1065	244	65-46-3	6175	C00475	HMDB00089	146244	157654	107805	137742	110267	119152	91974.9	95655.9	53157.6	54539	39903.9	50414.9	47209	52901.3	47253.5	49791.4	185801	243051	111337	103818	83940.6	112581	118901	99786.5	170977	170456	150737	141038	115348	115797	95323.7	108531	44262.8	49582.2	44126.6	47721.6	43406.1
964	dehydroascorbate	Cofactors, Prosthetic Groups, Electron Carriers	Ascorbate metabolism	1659	GC/MS	301	1800	245.1	490-83-5	835	C05422	HMDB01264	5382.46		6003.82	11022.5	30172.7	33853.1	37932.5	58835.6			13948.5	11744.7	16634.8	18843.3	38467.5	36096.3	3534.33				5279.49	9863.16	45623.7	56326	15793.3	12497.1	30124.9	29380.6	75810.1	74744.1	73823	67976.2	8611.9		16129.1	16823	16355.5
583	dihomo-linoleate (20:2n6)	Lipids	Free fatty acid	17805	LC/MS Neg	1231	5722	307.3	2091-39-6	6439848	C16525	HMDB05060	68114.1	97381.8	157847	149000	123891	214374	153791	177020		5310.95	8359.75	10304.6	6788.53	7478.27	8140.34	9113.63	266308	296061	230406	241404	248029	186286	115992	125279	114803	144524	124155	125279	160804	155790	90345.5	99820.6			15568.2
584	dihomo-linolenate (20:3n3 or n6)	Lipids	Free fatty acid	35718	LC/MS Neg	100001739	5600	305.4	17046-59-2	5280581	C03242	HMDB02925	23036	21363	28509.8	33689.1	26795.4	37669	10395.7	14434.9	13842.5	17543.4	32816.9	33000.9	37361.9	37167.6	13949.2	12073	33560.1	32997	37599.3	34108.1	43712.4	38880.5	11721.6	12169.7	28217.9	32977.9	29138	36654.6	49115.9	45565.8	18614.9	20450.6	18171.8	23314.3	34431.8	21131.8	26102
592	eicosenoate (20:1n9 or 11)	Lipids	Free fatty acid	33587	LC/MS Neg	100001335	5955	309.4		5282768			72310.6	65111.2	96419.1	83758.3	56547	89432.1	73903.4	77796.4	28838.7	29717.7	38543.6	45385.8	37996	25275.7	32814.3	35471.9	48764.7	79115.8	36160.4	38231	39370.7	44399	56636.4	58988.1	77236.9	105325	81094	69701.3	74214.2	59809.4	61838.1	63180.6	22424.8	30688.2	35690.4	31722.7	30180
852	ergosterol	Lipids	Sterols	27553	GC/MS	100001020	2346.1	363.3	57-87-4	444679	C01694	HMDB00878	898251	1.08894e+06	2647859	1949096	2.15198e+06	2020888	2228397	1.87354e+06	702309	640068	663335	818537	1356960	912694	797396	740437	2.17648e+06	1219732	1.31863e+06	2.04241e+06	2590927	2.30671e+06	1939085	2.43095e+06	1.89335e+06	2415420	1.75524e+06	1.52669e+06	1.88409e+06	1.67858e+06	1.68583e+06	1.5992e+06	1.22691e+06	1.07831e+06	1.75158e+06	2123162	1.55407e+06
517	erlose	Carbohydrate	Sucrose, glucose,fructose metabolism	42037	LC/MS Neg	100003721	998	503.2	13101-54-7	193471				1776.51	2782.02	2557.48	6530.56	7357.22	28590.5	34396.9	6414.1	6325.47			6394.45		36591.6	39343.7		3367.77			3511.89		10734	11782.3	2326.2	2187.52	2892.75	3233.18	8149.61	8828.17	31764.5	31876.7	5329.01	7020.77			5734.58
376	erythronate*	Carbohydrate	Amino sugar and nucleotide sugar	33477	GC/MS	100001320	1546.9	292.1	88759-55-1	2781043		HMDB00613	117899	129767	94228	89121	96738.1	99924.9	72947.6	75888.8	86584.6	92259.4	129058	141547	81845.5	107781	78738.7	93515	167712	205168	107783	97483.3	111960	116292	86634.1	88665.7	126166	111542	86984.1	95177.7	93205.6	99043.7	60845.9	64195.8	89823.9	83349.1	117371	92628.5	99325.4
966	erythronic gamma-lactone	Cofactors, Prosthetic Groups, Electron Carriers	Ascorbate metabolism	21038	GC/MS	100000922	1450	247.1	15667-21-7;156678-21-7	5325915		HMDB00349					9948.22		10203.8	8022.93						1969.68		4011.08		4179.6	1937.03				6222.25	17710.9	2780.27		9083.89	10601.8	10202.7	12005	11130.1	6222.25			7265.56	5505.68
823	ethanolamine	Lipids	Choline metabolism	34285	GC/MS	420	1074	102	141-43-5	700	C00189	HMDB00149	769305	1.14118e+06	3091703	2.80547e+06	3.2088e+06	1.99176e+06	2.43585e+06	3.04053e+06	943159	935578	3.87979e+06	4654597	5.9103e+06	4.13541e+06	9315565	6.2896e+06	1.52441e+06	1.11357e+06	1439537	1.36973e+06	1.46123e+06	2.30509e+06	3.32493e+06	2.13227e+06	682656	444333	2.04575e+06	1.96838e+06	3.36205e+06	2255137	2.90717e+06	3.58637e+06	2.29038e+06	2.607e+06	2.45056e+06	2.96625e+06	3.01067e+06
452	fructose	Carbohydrate	Sucrose, glucose,fructose metabolism	577	GC/MS	878	1758	217	57-48-7	5984	C00095	HMDB00660	418379	402082	491585	546291	724052	762381	1.98455e+06	2.23947e+06	243382	245676	153346	134350	260472	280131	1.17492e+06	1.22136e+06	487513	525039	379716	376664	381335	448231	1.55594e+06	1431580	444182	353236	613418	618386	899381	790969	2151269	2.3434e+06	280796	355190	158993	114316	349697
316	fructose-6-phosphate	Carbohydrate	Glycolysis	12021	GC/MS	1232	1994.9	315.1	103213-47-4	69507	C05345	HMDB00124	306518	206043	498869	478801	637693	586726	948657	1.01803e+06	811284	819930	415336	537613	770418	1.02063e+06	1.40449e+06	1.35283e+06	77491	82955.3	84682	40197.6	133428	164902	1090469	1164968	316325	251775	492481	373688	657825	631857	1.02604e+06	1.38755e+06	864114	796180	356875	380008	947133
334	fumarate	Carbohydrate	TCA cycle	1643	GC/MS	330	1382.1	245	100-17-8		C00122	HMDB00134	1.37657e+06	1439890	2.27583e+06	1.94119e+06	2.45864e+06	2.31291e+06	2174570	2223006	7332437	7.33875e+06	7150248	7.79151e+06	8.23728e+06	7670713	3.52259e+06	3.68446e+06	1.1724e+06	1.4627e+06	1.47215e+06	1.16852e+06	1.10595e+06	1.12937e+06	1.74907e+06	1.61949e+06	1.45419e+06	1.55497e+06	2.25899e+06	2.13859e+06	2.48641e+06	2.80486e+06	2102512	2.30082e+06	6697951	6.31804e+06	6315552	5.49238e+06	7240067
457	galactose	Carbohydrate	Sucrose, glucose,fructose metabolism	12055	GC/MS	287	1793.8	203.9	59-23-4	3037556	C01582	HMDB00143	5911840	4.32006e+06	3.22922e+06	3.45569e+06	3.66993e+06	4.42599e+06	3.23723e+06	2813350	3.24191e+06	3.06469e+06	2.05063e+06	1.68892e+06	1.3303e+06	2.38767e+06	827821	950987	5372611	6202038	3.46925e+06	3113545	3.54511e+06	3.97387e+06	2864273	3591091	5107481	4887811	3.50777e+06	4870569	4.27651e+06	4.62981e+06	2946932	2.19219e+06	2222241	2200486	2.1275e+06	1.72855e+06	2.25298e+06
193	gamma-aminobutyrate (GABA)	Amino acid	Glutamate family (alpha-ketoglutarate derived)	1416	GC/MS	141	1539.7	304.1	56-12-2	119	C00334	HMDB00112	92717	87607.4	75904.2	79846.4	84216.4	119904	211228	199499	1.03984e+06	843936	676621	638378	1.09599e+06	2.1734e+06	3630649	5.88124e+06	114825	149565	90331	74321.9	79444.2	83395.3	76119.3	72093.4	111478	101745	98920.9	136873	90320	119001	143259	115728	566385	543655	698445	474565	1.74131e+06
297	gamma-glutamyl-2-aminobutyrate	Amino acid	Glutathione metabolism	37092	LC/MS Pos	100001502	1589	233.1					34223.3	21968.1	80443.5	80901.8	128107	121377	107420	110805	100496	107180	123739	96929.3	82169.6	112885	63766.7	78588.5	30062.2	29531.2	86626.4	83706.7	126909	140083	26923.7	23475.2	36499.5	41195.4	88133.9	82199.2	140005	134754	139409	121872	93147.2	92032.3	124533	69425.6	98905.8
1124	gamma-glutamylalanine	Peptide	gamma-glutamyl	37063	LC/MS Pos	100001843	1108	219	5875-41-2	440103			36515.2	32120.6	28470.8	59801.8	44817.6	34803.1	32681.4	44268.2	63446.2	68388.7	125270	149352	126984	88912.8	52498.4	48636	47873.2	54836.8	25274.4	23054.3	18692.7	30919	25907.9	21160.4				20535.5		21995.7	44412.3		55937.4	55786	82723	66712.5	67462.1
1126	gamma-glutamylglutamate	Peptide	gamma-glutamyl	36738	LC/MS Pos	331	1036	277.1	1116-22-9	92865	C05282	HMDB11737	19812.2	16292.8	10066.4			17927.2	22793.9	19222.8	55715.9	52632.1	62333.1	67048.3	47552	55185.4	12622.9	22522.7							21863.8		9244.91			9701.12		18558.9	9855.37		51082.6	50519.8	42171.4	35406.9	37019
1128	gamma-glutamylglycine	Peptide	gamma-glutamyl	33949	GC/MS	100001294	1934	375.2	1948-29-4	165527		HMDB11667									8254.38	8349.79	8045.81	6223.08	7145.36	9554.21																					7953.47		8346.72
1130	gamma-glutamylisoleucine*	Peptide	gamma-glutamyl	34456	LC/MS Pos	100001485	2644	261.2		14253342		HMDB11170		6912.51	25547.6	19329.7	31037.8	28361.1	9250.83	14128.1	192982	142864	231130	244720	244795	299261	36361.9	42828.7	18361.8	6817.16	21382.8	24721.6	30171.5	38195.7	27875.9	14497.7		12537.9	26885.1	22943.4	28536.3	32238.8	15559	10686.3	114868	113150	179739	151550	228161
1131	gamma-glutamylleucine	Peptide	gamma-glutamyl	18369	LC/MS Pos	1268	2744	261.2	2566-39-4	151023		HMDB11171		8891.45	17313.5	15044.2	24490.4	13395.8	7757.83	10417.5	195986	172147	273310	252070	345569	359294	48491.3	57835.4	8978.08		13161.6	12366.7	15279.1	17891.9	45819.3	37568		9111.85	20890	19923.3	19443.9	21191.1	17462.2	20903.4	244143	260358	343637	293682	478483
1134	gamma-glutamylphenylalanine	Peptide	gamma-glutamyl	33422	LC/MS Pos	100000491	2846	295.1	7432-24-8	111299		HMDB00594	39919.4		32012.3		24377.2	25102.8	19124.6		105359	82762.2	115322	99031.6	97964.9	109829	38492.2	48446.5			27423.1		26203.9	41629.4	27074.2					50520.5		26264.7		24078.8	41170.1	75459.8	77451.7	73027.4	91959.4
1135	gamma-glutamylthreonine*	Peptide	gamma-glutamyl	33364	LC/MS Pos	100001314	977	249.1	5652-48-2					18509		20007.1	14668.9	18688.3	18008.1	20909.2	59483.8	42012.5	70270.1	80953.5	62285.6	75089.3	26219.6	25800.3			22719.2	17258	17362.3	20875.4	23494.2	30128.4			9006.17		24101.5	20997.5	25946.8	14386.5	46664.1	43093.3	58428.1	57751.2	64919.7
1138	gamma-glutamylvaline	Peptide	gamma-glutamyl	32393	LC/MS Pos	100001126	2040	247.2	2746-34-1	7015683		HMDB11172	25520.5	25804.6	36070.6	37496.2	47158.8	54960.8	22758.7	19211.5	294466	268764	407082	392392	399305	444846	63204.8	79381.7	22206.2	29546	47559.1	47999.8	63019.9	53197	25726.8	24072.5	37543.6	34844.6	41132.6	41732.1	49602	51412.3	24859.6	29666.1	196028	211827	289864	257466	298623
463	glucoheptose	Carbohydrate	Sucrose, glucose,fructose metabolism	20705	LC/MS Neg	100000852	694	209.1	62475-58-5	71306729			11816.2	9327.89	21444.3	18302.2	22005.9	31009.9	56394.9	68083.7					7307.57	6288.01			9015.94	8003.99	15135.5	14848.6	23245.5	21692.1	57986.7	54783.8	11982.6	12376.2	20544.9	20257	28608.2	29514.3	48193.9	44017.9					7425.81
378	gluconate	Carbohydrate	Amino sugar and nucleotide sugar	587	GC/MS	338	1879.4	333	527-07-1	10690	C00257	HMDB00625	8038.72	9087.67	11427	14503	42520.4	41656.4	183061	198290	6391.07	5339.88	5767.38	8616.21	7366.5	4877.52	18293.4	16332.8	7446.14	12977.9	5677.65	4854	6402.41	7523.52	225706	230409	4150.56	9433.71	19039.7	9400.87	32116.8	30193.9	115647	134132	1488.27	3209.31
317	glucose	Carbohydrate	Glycolysis	20488	GC/MS	572	1866.8	217.1	50-99-7	79025	C00031	HMDB00122	599798	550453	1.00493e+06	1.14384e+06	1.5104e+06	1.58988e+06	2.87496e+06	3.03341e+06	301809	333038	297733	245753	399348	615766	810190	811719	615750	653543	736053	678589	888888	955366	2.60072e+06	2552785	673352	697308	1.09721e+06	1.21392e+06	1.70204e+06	1.87331e+06	3219701	2784149	422472	473407	359152	299675	687655
319	glucose-6-phosphate (G6P)	Carbohydrate	Glycolysis	31260	GC/MS	291	2042.7	387.2	103192-55-8	5958	C00668	HMDB01401	539714	462526	866950	905498	1.47981e+06	1.41337e+06	2.21207e+06	2119764	1.68623e+06	2.02229e+06	1.06798e+06	1110306	1.86475e+06	2490519	3854206	3.55358e+06	178477	201333	141219	105543	265918	399610	2366109	2.3462e+06	503934	550624	968062	1.12538e+06	1.40274e+06	1363685	2.55368e+06	2.37207e+06	1.31936e+06	1.34191e+06	1.20431e+06	649674	2.1721e+06
194	glutamate	Amino acid	Glutamate family (alpha-ketoglutarate derived)	57	LC/MS Pos	561	700	148.1	56-86-0	611	C00025	HMDB00148	5119130	5381894	8745401	8355212	7436382	8315420	12174043	12954685	12728880	12501458	16044838	15658412	16058513	16435917	12178451	10658579	6273837	7.6001e+06	7089742	6.64487e+06	7134061	7.38446e+06	11387599	10453570	5.39397e+06	5563102	9409236	9496211	8407636	8123401	12006272	11489082	12895088	12607410	14837613	13716646	15990551
196	glutamine	Amino acid	Glutamate family (alpha-ketoglutarate derived)	53	LC/MS Pos	563	684	147.2	56-85-9	5961	C00064	HMDB00641	223875	221647	100372	88343.7	95156.4	61039.6		214923	1137354	824993		277917		203647	31229.3	56874.4	393814		197183	142882	105449	115505	73838.4	111448	222365	180910		111766	99354.1	87266.7	291756	286438		1.00398e+06	275162	125733	119129
298	glutathione, oxidized (GSSG)	Amino acid	Glutathione metabolism	27727	LC/MS Pos	448	1535	613.1	103239-24-3	65359	C00127	HMDB03337	21579.6	29444.2	8945.47	8043.88			23663.2	31873	1.62937e+06	1.31229e+06	410880	444771	155385	196507	737006	599156	27172.6	64783	8980.98				21229.5	9509.94	31369.6	22995.2	8704.95			6071.24	26629.8	17120.8	863319	748143	189456	100534	118769
321	glycerate	Carbohydrate	Glycolysis	1572	GC/MS	1052	1360.7	189	600-19-1	752	C00258	HMDB00139	1498127	1351395	2.19276e+06	2.46362e+06	2.71397e+06	2.65092e+06	5.76059e+06	6.00402e+06	120456	142085	202030	202804	148670	181136	181654	183751	595751	507341	596964	513690	725903	933255	5.21707e+06	5532479	1.32404e+06	1243269	2.0555e+06	2.26829e+06	2722495	2.58968e+06	5424350	5.97428e+06	135669	136845	203100	162290	143357
739	glycerol	Lipids	Glycerolipids	15122	GC/MS	1254	1311	205	56-81-5	753	C00116	HMDB00131	8477564	8691154	8760659	10389158	8016043	8975521	12274498	13303415	10621264	10090035	9426476	9435722	9277770	11932494	7.75333e+06	7.21034e+06	12500709	15400311	8878358	7862400	6481056	8724500	11375404	10715447	8395850	7154946	8433996	9419959	9284287	9559124	14541998	14410287	9647466	10321069	7673692	6052451	9698281
770	glycerol 2-phosphate	Lipids	Phospholipids	27728	GC/MS	100001029	1691.8	243	819-83-0	2526	C02979	HMDB02520	484793	508622	815098	895421	765229	755960	256770	224327	368389	361433	660305	618904	566074	633081	279068	268612	510464	557452	823720	649555	662027	881008	275288	287060	526715	497471	767271	831988	805866	820688	260605	267359	344747	354542	686406	681249	840019
771	glycerol 3-phosphate (G3P)	Lipids	Phospholipids	15365	GC/MS	100000258	1719.7	357.1	29849-82-9	754	C00093	HMDB00126	4.91247e+06	4428431	4.65347e+06	4840389	2.81305e+06	2.82267e+06	1.19778e+06	1.17927e+06	3.17868e+06	3.94792e+06	3.54875e+06	2.81406e+06	2.57182e+06	2.9802e+06	1.434e+06	1.65576e+06	2348218	2.32986e+06	3.72665e+06	2.96198e+06	2.3931e+06	2.63614e+06	1.57897e+06	1849423	4850570	4639696	3.81865e+06	4206478	3.28105e+06	2.75651e+06	1.25017e+06	1.10875e+06	3.41238e+06	2974438	3838174	3842707	3.0969e+06
773	glycerophosphorylcholine (GPC)	Lipids	Phospholipids	15990	LC/MS Pos	100000269	694	258.1	28319-77-9	71920	C00670	HMDB00086	12823344	12719776	12779930	13903966	12673804	12318592	2.826e+06	3.44957e+06	3.5105e+06	3605198	5006000	4988429	4.90431e+06	4830624	2.28767e+06	1.85631e+06	8314847	8062343	12449948	11900614	11499150	12995711	4.1376e+06	3.81041e+06	12713106	12899516	11095070	12242634	12171504	10842478	3.96315e+06	4133256	4581559	4.60827e+06	5417727	5135752	5828638
16	glycine	Amino acid	Serine family (phosphoglycerate derived)	11777	GC/MS	340	1166	101.9	56-40-6	750	C00037	HMDB00123	15357662	15255878	18383056	17106820	20134010	18646424	19314584	18863498	17058046	16817534	25485280	25873768	27363362	28131422	15949470	17705132	10060577	10692687	12100671	9589348	18899786	20722038	22396596	21020186	13155305	12178501	14591416	16370065	20229156	20555156	19553028	21225662	18922448	18395404	18849160	16911062	24600142
1043	guanosine	Nucleotide	Purine metabolism	1573	LC/MS Pos	1099	1676	284	118-00-3	6802	C00387	HMDB00133	1.00491e+06	801549	632937	715912	386981	550527	429386	461956	370456	370646	309833	333287	128825	147497	102889	101060	889828	970101	579477	544741	441508	457264	322614	355927	846555	762666	635537	634268	492008	496160	505118	428519	362664	388142	333234	322427	138309
1045	guanosine 5'- monophosphate (5'-GMP)	Nucleotide	Purine metabolism	2849	LC/MS Pos	347	1300	364	5550-12-09	6804	C00144	HMDB01397	8762.37	6855.33	5180.92	4424.74	3695.56	4921.38	13473.1	17449.4	81962.9	86810.5	88465.1	82125.1	43237.6	28828.8	116232	116584							20336.8	11357.6	18893.1		8807.65	13014.1	9712.4	9936.41	24934	18187.5	235147	249864	132482	110239	132458
1048	guanosine-2',3'-cyclic monophosphate	Nucleotide	Purine metabolism	37139	LC/MS Pos	74	1620	346	15718-49-7	92823	C06194	HMDB11629	25208.9	26357.1	24350.5	35987.6	45967.4	54021.3	31702.1	24849.9	27511.6	32171.8	29549.9	22180.8	22829.1	41568.9	43359.4	59128.1	16651	18428.9	21704.4	18428	29952.2	38639.2	31227.1	49133.2	30199.6	24546	31823.6	35764.3	50790.2	42266.1	44711.2	42063.3	20439.4	21888.2	30639	27286.3	21098
18	homocysteine	Amino acid	Serine family (phosphoglycerate derived)	40266	GC/MS	311	1648.2	234	454-29-5	778	C00155	HMDB00742	13949	15637.1	49159.2	34261.7	25041.7	27274.8	13352.7	10233	56726.8	50748.2	67922	66898.8	19449.9	42524.7	24808.1	23881.5	17641.1	19962.3	37957.5	28988.3	26961	29539.8	13682.9	21734.2	16351.7	22768.6	34875.5	50656.6	26970.7	28118.2	8861.57	9514.7	49700.2	48930.7	71384.9	44522.6	26622.6
132	homoserine	Amino acid	Aspartate family (OAA derived)	23642	GC/MS	100000458	1471	218.1	672-15-1	12647	C00263	HMDB00719	29283.3	31836.9	20182.3	20773.9	13481.3	17185.9	46753.5	37731.3	31368	35625.5	48193.9	40061.4	24476.3	27690.9	57543.2	66812.3	33535.8	36725.3	19597.5	15498.3	16373.4	24990.8	45773.2	49924.9	34111.2	37422.8	13560.7	19047.7	18446.7	19388.1	38878.8	39369.1	39043.4	26674.9	35023.1	26940.7	25482.1
20	hypotaurine	Amino acid	Serine family (phosphoglycerate derived)	590	GC/MS	358	1598.5	188	300-84-5	107812	C00519	HMDB00965	125716	109193	32692.1	23760	21810.9	29564.1			567254	600282	184616	193748	68254	84624.9		7607.13	126707	162896	43791.2	24503.3	37607.8	33482.3	7735.12		93626.6	87745	12755.6	28123.1	18492	6203.11			458419	437745	115113	102042	56022.6
1050	hypoxanthine	Nucleotide	Purine metabolism	3127	GC/MS	171	1759.2	265	68-94-0	790	C00262	HMDB00157	4948.91	2551.99		3409.21	14002.7	19435.1	160779	163826		6276.48	3824.42	6471.59			115848	89576.5			6539.95	2922.01			137416	140493	5788.86	5940.31		6581.02	12014.2	12919.8	134022	149443		5334.71		7564.34	8528.37
1051	inosine	Nucleotide	Purine metabolism	1123	LC/MS Neg	361	1600	267.2	58-63-9	6021	C00294	HMDB00195	3507.23	2937.24	29954.5	29370.9	5863.6	9620	78739.8	84231.4			3255.96	3247.72			5966.38	6161.6	3053.04	3564.94	12229.3	11350.7	15168.5	15625.5	91586.7	92426.8	4572.73	5193.86	17458.3	21863.7	7031.59	8432.89	64221.6	69812.1			2976.51	2870.82
421	inositol 1-phosphate (I1P)	Carbohydrate	Inositol metabolism	1481	GC/MS	370	2057.8	318.1	106032-59-1	440194	C04006	HMDB00213	118262	99826.6	110699	90322	74193.5	86158.4	82487	99436.6	160464	152841	91190	81845.4	69573.7	142931	199653	157535	72561	69576.6	71581.8	66941.4	82861.5	67995.4	110009	120376	111455	100679	95707.6	105887	79530.2	90564.4	101984	85234.4	107164	90947.6	113481	101078	83512.9
385	Isobar: pentulose 5-phosphates	Carbohydrate	Amino sugar and nucleotide sugar	37288	GC/MS	100002179	1935	357.2			C00199		21162.8	13259.7	28543.5	22851.2	23010.2	20276.4	15204.2	16678.3	77289.4	78774.5	54729.7	49059.7	70646.9	77395.6	20275.6	20980.9	6901.67	11689.9			8110.83	10921.1	33272	41561	12207.3	11781.2	24694.1	21220.1	22007	22633.4	16735.4	16861.5	52205.7	55570.2	38960.7	24243.5	57175.3
239	isoleucine	Amino acid	Branched Chain Amino Acids (OAA derived)	1125	LC/MS Pos	376	1614	132.1	73-32-5	6306	C00407	HMDB00172	4.1736e+06	3.9592e+06	7579546	9483849	11209528	12185273	4.04333e+06	4567805	11086124	9695747	25573254	21332792	19998144	22394668	3.61594e+06	3.75095e+06	4.31356e+06	5498705	11175555	9340449	12754655	13521483	5738123	5.06238e+06	4357632	4609449	8.37318e+06	8664221	12498583	13119134	4.66291e+06	4268681	10162952	10160077	21148750	18791802	23100238
1241	isoleucylglutamate	Peptide	Dipeptide	40057	LC/MS Pos	100003168	1650	261.2	42516-53-0				9575.3	3737.17	3871.05	4731.92	4639.14	8294.49	6776.16	15585.4	19280.4	15838.2	63746.8	31833.8		19503.9			10622.9	13498.7	9368.69	6162.36	8976.43				5521.81	5660.29		8578.26		10121.3	8822.66	15162.7	14470.3		28473.3	14857.8	64395
1243	isoleucylglycine	Peptide	Dipeptide	40008	LC/MS Pos	100003169	1732	189.2	868-28-0	342532			16428.5	14184.7	15925.4		16897.5	25765	12161.6	19180.5	34075.3	18149.9	24062.9	28027.1	34169.6	40147.7			22553.5	28135.6	32189.4	28234	13008	13338.6		10220.3	16850.6	21261.6	17401.4	30973.9	21174.9	20559.2	10796.7	27708.6	26120.4	25673	31845	22852.4	34166.9
606	isovalerate	Lipids	Free fatty acid	34732	LC/MS Neg	100000708	1623	101.2	503-74-2	10430	C08262	HMDB00718	7935.2	5342.39	14669	8930.29	6250.99	19572	7613.11	10755.1	15196.2	18121.8	18414.3	26399.6	18091.1	17889.7	7878.61	9369.59	12555	12740.5	8392.08	7154.66	6443.1	4618.27	7473.26	5291.71	4894.48	5388.66		9149.94	16163.2	15266.1	5880.31	10248.3	14715.4	16679.2	6634.41	6358.83	12925.5
323	lactate	Carbohydrate	Glycolysis	527	GC/MS	482	1102.8	116.9	79-33-4	612	C00186	HMDB00190	28097324	30313218	7410222	7171662	11684170	8893711	9720365	9650993	9797056	9703918	10594355	12208266	15434738	11559458	57570408	63125544	34793904	39502364	8840886	10852267	11607896	12751047	10820613	8.37214e+06	28366722	26818076	7787577	8139324	11197562	10710104	11214163	12771663	11821669	11924449	7.12961e+06	6742894	12626410
263	leucine	Amino acid	Branched Chain Amino Acids (pyruvate derived)	60	LC/MS Pos	397	1674	132.2	61-90-5	6106	C00123	HMDB00687	6754791	6.22049e+06	7.87424e+06	8844400	9918272	12088718	3.90732e+06	4492955	20395040	20431916	30554604	28531642	27794248	31341246	6741419	7539882	7522001	8779461	11728951	11585805	13331714	13614915	4892764	4.27163e+06	6.29355e+06	5788961	7.86139e+06	8457514	10305160	11897354	4237465	3.79379e+06	18277816	17789438	26941206	21769994	29535070
1256	leucylalanine	Peptide	Dipeptide	40010	LC/MS Pos	100003179	1760	203.2	7298-84-2	259321			25565.5	17630.4	24345.4	13056.4	30966.4	37360.3	26679.6	21284.6	15668.6		42769.1	16079.4		14345.6	22734.4	24144.3	32160.6			11724.5	29437.3	14614.3	27053.9	36314.2	17675.3	16016.1	24244.9	28980.5	43760.6	29131.2	21120	27629.3					26232.8
1258	leucylglutamate	Peptide	Dipeptide	40021	LC/MS Pos	100003184	1716	261.2		5259589;5259590			20562.7	17470.5	16918.9	17398.4	15622	19503.7	20722.4	22410.9	31021.8	25593	30242.8	18990.9	22295.7	40805.8	14245	11201.4	19499	23959.1	21680.6	22760.6	19100.9	20719.6	14772.4	14263.8	18625.2	22404.2	23122.3	24250.2	22820.3	20871.6	24635	22542.5	16391	19629.2	19376.8	17014.9	21808.7
1225	leucylglycine	Peptide	Dipeptide	40045	LC/MS Pos	100003185	1800	189.2	686-50-0	79070			22718.5	18672.3	16089.6	20396.8	19679.2	33772.7	19848.6	27545.8	16301.7	15857.3	24768	27079.1	30023.2	28141	23372.5	16808	27548.8	17265.2	31217.6	27765.1	22426.6	19764.3	22715.4	19664.1		22684.1	18807.8	30711.4	17114.7	17944.3	29917.7	29832.8	22571	33868.8	35596.8	23599.7	28630.7
610	linoleate (18:2n6)	Lipids	Free fatty acid	1105	LC/MS Neg	180	5533	279.3	60-33-3	5280450	C01595	HMDB00673	2822986	4671228	9054204	8583524	9031800	14325424	24308732	27331852	1.81517e+06	1.72092e+06	997610	1842014	1.16466e+06	847094	2.42916e+06	2.25696e+06	20609638	21335028	19949530	18177670	22997160	19336054	22942086	23633608	4.40629e+06	5208017	6276563	6.73417e+06	11168502	10430144	16342085	16848762	1054068	707320	2528575	2.43648e+06	2.06807e+06
611	linolenate [alpha or gamma; (18:3n3 or 6)]	Lipids	Free fatty acid	34035	LC/MS Neg	100001337	5450	277.3		5280934	C06427		803108	1.4235e+06	3.38798e+06	3.13433e+06	3045467	7050055	10322635	10668860	564352	581455	446101	641299	376301	349310	437803	380309	11184663	10979334	8461665	8.1506e+06	11436252	7.88464e+06	11828373	13032874	1095675	1.37784e+06	1.97439e+06	2.49316e+06	4.87374e+06	4.4814e+06	5416491	5.36019e+06	238610	167851	739794	916258	566319
135	lysine	Amino acid	Aspartate family (OAA derived)	1301	LC/MS Pos	407	603	147.2	56-87-1	5962	C00047	HMDB00182	1.04737e+06	1074793	426439	475331	325171	320943	168103	183059	1.132e+06	1.07891e+06	720994	822899	672883	725454	231410	237764	1.5508e+06	1375025	689744	617772	463791	506966	309071	279353	1.08878e+06	1076104	426223	517015	369315	368047	185723	180768	1.10196e+06	1.11655e+06	890312	699458	706785
1295	lysylvaline	Peptide	Dipeptide	42099	LC/MS Pos	100003559	876.2	246.2	20556-11-0	140709				14343.5	14474.1	20751.3					14969.1	13718.3	122953	34311.7	17643.1	15210.4											18939.2	13136.6	9726.61			12154.5			7431.84	12000.2	57052.4	18672.5	78540.7
336	malate	Carbohydrate	TCA cycle	1303	GC/MS	409	1502	233	6915-15-7	525	C00149	HMDB00156	2.29623e+06	2328055	2.77782e+06	2.97461e+06	3.78896e+06	3.98689e+06	3.14681e+06	3.64371e+06	15194163	16923480	14960696	15362014	15618206	19039522	8.24628e+06	8077792	1690124	2.21439e+06	1.38207e+06	1143487	1.44882e+06	1.72216e+06	2.87899e+06	2.7518e+06	2.11156e+06	1.9677e+06	2.98038e+06	2846334	3.61057e+06	3.84024e+06	3.14104e+06	3469413	12887649	11400490	10102551	8100510	14577390
473	maltohexaose	Carbohydrate	Sucrose, glucose,fructose metabolism	35170	LC/MS Neg	100001448	1224	989.1	34620-77-4	439606	C01936	HMDB12253					4465.59	8011.59	20017.8	31602.2					8904.39	7149.1	42734.1	50360.3					6274.31	6851.8	10169	10344					4486.28		17338.2	14261.1
474	maltopentaose	Carbohydrate	Sucrose, glucose,fructose metabolism	35163	LC/MS Neg	100001447	1100	827.1	34620-76-3	13489094	C06218	HMDB12254	5885.67	4695.82	14020.1	8167.81	27968.1	29620.9	82035.2	105245	12181.7	11899.2			23997.7	19711.5	75068.4	78282.5		4918.34	6211.76	6078.44	18269.2	17466.1	43841.2	45634.9			10115	10689.4	20979.7	18453.8	75708.9	72517.6	5591.24	5827.37			15984.6
476	maltotetraose	Carbohydrate	Sucrose, glucose,fructose metabolism	15910	LC/MS Neg	100000275	965	665.1	34612-38-9	446495	C02052	HMDB01296	92133.3	77811.5	149763	144713	173638	210982	230305	232930	73852.3	76284.3	51148.9	68312.8	112534	80611.3	93359.6	95372.9	90758.1	103961	105536	101889	177269	160615	219423	235286	86498.2	89061.1	133104	140232	184349	195072	219259	227162	79861.1	83581.6	52091.3	51584	82495.1
478	maltotriose	Carbohydrate	Sucrose, glucose,fructose metabolism	27723	GC/MS	100000276	2368.3	361.2	1109-28-0	439586	C01835	HMDB01262	20747.1		22791.3	26517.7	38110	66176.5	116512	122033	27070.8	37023.7	19564.7		30606.3	68105.6	96187.7	71034.2	21108.4	29202.4	30646.5	28684.9	28278.2	47734.4	67778.1	116719	10148.2	19742.2	27153.5	46250.6	61332.6	89833.2	88275.4	101372	24098.2	12889.4	16725.2	11412.9	38172
480	mannitol	Carbohydrate	Sucrose, glucose,fructose metabolism	15335	GC/MS	100000277	1839	319.1	69-65-8	6251	C00392	HMDB00765	18162.1	16395	11290.2	15751.2	15024.8	17740.3	38816.1	36759.9	12788.5	17017.3	19436	15799.1	17521.7	18708.4	31991.4	35137.8	13830	15944.9	8946.06	11515.9	9622.55	12705.2	32732.4	26333	19841	20657.7	11022.5	17434.4	23354	13324.7	36951.7	33370.6	9137.83	7787.02	15977.9	11225.8	19510.3
482	mannose	Carbohydrate	Sucrose, glucose,fructose metabolism	584	GC/MS	803	1753.5	204	3458-28-4	18950	C00159	HMDB00169	351650	318987	465923	499973	381304	383030	918821	934240	147958	144253	191401	194838	228865	242071	457696	456356	444728	497536	431267	337749	294460	301051	805975	762543	379016	374661	454404	502183	371311	432419	923464	899986	194332	148680	190186	177449	248544
484	mannose-6-phosphate	Carbohydrate	Sucrose, glucose,fructose metabolism	1469	GC/MS	294	2004.6	387.1	70442-25-0;104872-94-8	439198	C00275	HMDB01078	13618.6	16715.3	24597.5	25483.2	20768.8	20405.1	38433.1	38153.5	58177.7	53123.7	54115.6	54666.5	34695.7	48368.7	97717.4	88674.8	5435.78	9582.82	5386.27		4075.29	5053.56	49794.9	42028.9	16334.6	15432.8	30631.5	25503.7	19956.3	18946.4	44397	43634.6	60582.1	55820.4	47566.2	30389.5	39386.8
136	methionine	Amino acid	Aspartate family (OAA derived)	1302	LC/MS Pos	415	1252	150.1	63-68-3	6137	C00073	HMDB00696	82750.5	85000.6	268387	246897	345752	425429	463306	466926	489818	491616	1.23846e+06	973542	517307	659902	371354	389776	285952	557257	350578	330367	327194	304762	574655	438706	113645	89760.1	231086	277451	408431	478185	533249	455770	408785	411139	1.01379e+06	802000	439238
137	methionine sulfoxide	Amino acid	Aspartate family (OAA derived)	18374	LC/MS Pos	100000039	729	166.1	3226-65-1	158980	C02989	HMDB02005	464960	466265	1.47395e+06	1.47129e+06	895653		616091	644820	610944	606387	2099463	1.97818e+06	611510	618334	230858	234036	595878	614280	1538074	1.45126e+06	886339	947160	790704	708761	446825	453450	1.44004e+06	1.57002e+06	854789	882449	543442	532073	633151	599175	1684140	1542673	656490
949	methylphosphate	Cofactors, Prosthetic Groups, Electron Carriers	Oxidative phosphorylation	37070	GC/MS	100001805	1221	241	7023-27-0	13130			250090	296890	403970	395981	439060	400352	446229	500327	204036	224806	188955	152518	123065	138363	186603	168151	208398	260087	240153	174157	235632	241685	546969	559915	245139	280501	455196	440472	525027	478077	601233	620252	197626	200435	160009	162865	141487
424	myo-inositol	Carbohydrate	Inositol metabolism	19934	GC/MS	363	1924.9	217	87-89-8	892	C00137	HMDB00211	1.71959e+06	1.30444e+06	914272	1.00361e+06	1.04362e+06	1469989	2.72189e+06	2.28684e+06	1.83688e+06	1.81685e+06	1277963	1.10259e+06	1.02276e+06	2.13314e+06	1861228	2.36022e+06	1.73272e+06	2289110	1.54832e+06	1.30292e+06	1.70765e+06	1636954	1.81779e+06	2.4016e+06	1886947	2.03151e+06	1.18975e+06	1.5318e+06	1.50533e+06	1.72425e+06	2229658	1.92896e+06	1.22364e+06	1.15354e+06	1.9173e+06	1.14998e+06	2.00706e+06
619	myristate (14:0)	Lipids	Free fatty acid	1365	LC/MS Neg	519	5439	227.3	544-63-8	11005	C06424	HMDB00806	297072	294711	247507	246599	193103	186787	153023	20666.5	341735	253822	266197	306401	275229	221306	118694	109895	165410	171323	160118	154596	182094	159092		112452	309905	309313	239231	237364	168111	161354	123699	95154.8	201938	214009	219019	148591	186787
621	myristoleate (14:1n5)	Lipids	Free fatty acid	32418	LC/MS Neg	100001198	5338	225.3	544-64-9	5281119	C08322	HMDB02000	136723	134335	143798	103454	87473.9	103916	49692.6	57954.6	88406.5	67539	100959	125015	114130	76282.3	58502.9	52824.6	69000.8	104379	56760.5	71172.8	112711	62492	49305.6	29704	86142.3	148725	56499.2	117214	108234	102374	72101	69936.5	78705.8	50710	97969.4	62633.9	30179.5
389	N-acetylglucosamine	Carbohydrate	Amino sugar and nucleotide sugar	15095	GC/MS	100000281	1903.3	245	7512-17-6	24139	C00140	HMDB00215	33031.6	30546.2	30595.1	30843.2	32025.5	42549.4	21974.7	21453	1732.43	2138.09	9282.57	8339.26	5974.45	10194.1	4196.1	5733.63	44958.9	53448.1	43056	36650.2	37598.9	35775.3	26577.4	30772.2	68627.5	69523.2	26168.2	34511.9	33925	80928.8	11320.3	8019.65	6866.06	7868.73	27216.2	13596.5	18346.8
391	N-acetylglucosamine 6-phosphate	Carbohydrate	Amino sugar and nucleotide sugar	15107	GC/MS	1213	2096.2	387.2	102029-88-9	439219	C00357	HMDB02817	16318.4	9218.32	7469.24	4982.19	5079.39	7248.23	3887.72		14831.9	24004.7	24519.6	12182.2		20393.5	2438.71	7155.5	11898.4	17307	7089.59			4220.89	6189.03	6568.81	11325.4	4539.51	6992.91	5964.36	7724.56		1454.64		10103.8	11113.2	13599.5	8058.81
203	N-acetylglutamate	Amino acid	Glutamate family (alpha-ketoglutarate derived)	15720	LC/MS Pos	100000282	1492	190.1	5817-08-03	70914	C00624	HMDB01138	62057.7	77632.6	105530	74070.4	87628.5	161030	113678	82108	86846.3	80105.5	109637	9440.38	154457	284274	138379	205342	63993.6	82957.8	75567.7	54188.1	91932.3	79451.5	91708.2	85875.3	35807.3	39933.1	96423.6	74217.3	86413.9	95963.6	9229.42	106717	39589.8	56868.7	106183	95021.1	162024
267	N-acetylisoleucine	Amino acid	Branched Chain Amino Acids (pyruvate derived)	33967	LC/MS Pos	100001276	3370	174.1	3077-46-1	2802421			23511.8	17831.4	30130.1	26865.7	46061.3	50247	12433.4	13969.7	35754.3	28394.3	56422.5	61794.5	71275.2	69782.8	8831	9711.29	22945.9	21284.8	27961.4	43768.7	44767.5	40271.2	19840.5	11739.6	15893.4	20008	26895.1	32888.1	33881.8	47142.4	10872.6	12390.7	28689.3	31925.4	44492.8	37313.8	66456.9
268	N-acetylleucine	Amino acid	Branched Chain Amino Acids (pyruvate derived)	1587	LC/MS Pos	1082	3444	174.1	1188-21-2	70912	C02710	HMDB11756	39516.6	23577.7	28723.2	44899.8	38072.4	37485.1	22057.7	14915.3	108285	107174	126186	145294	112573	123895	30641.3	28900	28073.1	21021.5	36723	66430.9	47582.4	34168.5	44488.1	20145.3	30978.2	41521	33214.9	34254.6	33551.7	66157	20564.8	11008.4	111057	81778	90640.8	99490	106091
72	N-acetylphenylalanine	Amino acid	Aromatic amino acid metabolism (PEP derived)	33950	LC/MS Pos	100001256	3563	208.1	2018-61-3	74839	C03519	HMDB00512	13286.9	18442.4	27261.5	29327	34770.8	17668.5	18905.1	28491	34842.9	25522.2	46295.5	53473.4	45673.4	64204.9	34899	29626.6	23478.9	10667.5	15158.5		24828.4	19651.6	30203.7	22277.4	27261.5	25536.7	41472.4	39218	34151.9	31964.5	12298	24559.6	21226.6	13722.8	55119.3	55637.7	61445
207	N-acetylproline	Amino acid	Glutamate family (alpha-ketoglutarate derived)	34387	LC/MS Pos	100001334	2184	158.1	1074-79-9	322640			270289	294160	101651	131710	117296	121467	47330.5	46043	192497	169093	129032	136887	89030.4	107284	66266.3	59786.5	335190	215542	120133	140742	115445	114514	59585.8	43756.3	304626	238481	116807	110434	114317	137124	38257.2	44353.1	161767	206094	91926.3	108291	130584
208	N-acetylputrescine	Amino acid	Glutamate family (alpha-ketoglutarate derived)	37496	LC/MS Pos	192	895	131.1	18233-70-0	122356	C02714	HMDB02064	149757	129153	49377.3	33098.3	68056	72165.4	34711.5	26982.7	44169.6	61127.7	58611.7	22240.4	6610.24	78436.2	38224.1	31848.9	98297.9	145648	66426.4	56405.6	55803.1	69294.6	18874.2	24700.2	162046	210706	50256.3	87846.4	78930.2	100428	25837		37297.8		56042.8	56104.4	87866
923	nicotinamide	Cofactors, Prosthetic Groups, Electron Carriers	Nicotinate and nicotinamide metabolism	594	LC/MS Pos	432	1267	123.1	98-92-0	936	C00153	HMDB01406	30176.6	48985.7	41415.3	55423.4	47419.1	33298.3	30464.2	24624.7	49901.5	27509.8	43392.5	48025.3	31074.7	31252.9	37738	27528.3	33829	63060.8	21666.1	13547.2	32378	46904.1	54567.4	25384.9	40159	33849.1	22611.2	29441.3	27069.5	50300.9	33216	44169.8	55229.7	34532.2	27571.8	41799.4	27006.1
924	nicotinamide adenine dinucleotide (NAD+)	Cofactors, Prosthetic Groups, Electron Carriers	Nicotinate and nicotinamide metabolism	5278	LC/MS Pos	1310	1370	664	53-84-9	5893	C00003	HMDB00902	1.09613e+06	1.07719e+06	1.06492e+06	1.18838e+06	825110	912650	663108	741414	1.63663e+06	1.49331e+06	1.61477e+06	1.6993e+06	1.05987e+06	1071434	470043	540151	994702	1.40141e+06	750168	599730	636223	670312	757963	548064	1.08397e+06	1.0231e+06	1.08241e+06	1.20789e+06	902197	901034	763823	779580	1.43175e+06	1.52946e+06	1.3078e+06	1.06901e+06	1.00516e+06
931	nicotinate	Cofactors, Prosthetic Groups, Electron Carriers	Nicotinate and nicotinamide metabolism	1504	LC/MS Pos	567	1241	124.1	59-67-6	938	C00253	HMDB01488	14923	9593.59	19841.1		16659.7	25187.7	20488.1	18728.9	10118.7	11758.6	12517.5	12342.1	11684.4	29242.1	9292.56	15454.5	20878.4	39977.2	15768.6	11979.8	17906.3	19371.8	26231.7	27166.4		29401.7		13143.9	16471.9	13277.5	18231.2	16411.3	13716.5	9305.73			18676.8
625	nonadecanoate (19:0)	Lipids	Free fatty acid	1356	LC/MS Neg	892	6073	297.3	646-30-0	12591	C16535	HMDB00772	24770.3	5596.62	42786.7	34968.4	43895.3	46441	26199.4	23871.4	12880.8	12275.7	15908.4	20432.2	22010.9	13481.9	7220.3	7360.83	21339.2	21267.9	35744.2	39530.5	44968.4	42631.3	23176.1	30056.3	28569.7	34687.6	39166.7	39930.9	61179.9	66984	15447	15778.6	6889.63	7296.29	14923.8	12420.2	23901.1
249	norvaline	Amino acid	Branched Chain Amino Acids (pyruvate derived)	37426	GC/MS	100002082	1279	144.1	760-78-1	824	C01826	HMDB13716	38353.5	28333.9	16270.7	22469.3	21875.1	15365	19304.6	15492.6	114411	124574	104466	118233	89461.1	110038	36235.8	30909.9	55264	83873	33715.5	19511.6	21030.6	20247.1	24196.6	22570.9	25415.6	32741.3	22032.8	28206.9	17775	22409.3	24160.4	16886.2	130177	118606	90338.7	89849.1	101948
26	O-acetylserine	Amino acid	Serine family (phosphoglycerate derived)	15947	GC/MS	100000286	1423	174	66638-22-0	99478	C00979	HMDB03011	33841.2	31176.6	36701.6	54159.2	81613.7	88604.4	28681.1	18668.9	11710.9	18410.3	18066.5	26772.6	15463.5	20599.8	10533.9	9042.71				6089.35	3169.7	5954.62	19865.9	38890.4	34913.5	31401.2	32860	33183.1	69540.5	79445.8	25504.4	24977.3	10547.8	11606.3	23182.1	19101.3	19865.9
626	oleate (18:1n9)	Lipids	Free fatty acid	1359	GC/MS	442	1984.4	339.2	112-80-1	445639	C00712	HMDB00207	806701	781745	1.6777e+06	2.00459e+06	1.28993e+06	1.5134e+06	2.41963e+06	2.45778e+06	452233	403096	582326	599317	676598	627318	1.72477e+06	1973210	881353	990243	627380	472413	682888	766142	2443978	2.10422e+06	835940	800818	1.90033e+06	2.118e+06	1.51948e+06	1.89576e+06	3.01867e+06	3.28514e+06	512315	478466	567331	594175	773857
300	ophthalmate	Amino acid	Glutathione metabolism	34592	LC/MS Pos	100001311	1457	290.1	495-27-2	7018721		HMDB05765	16584.5	21268.7	41168.2	44504.9	19561	28796.6	10049.5	11231.5	138553	129110	101329	107302	76498.5	82473.8	12901.1	8310.81	29465.3	27814.8	67421.6	62164.8	67662.4	65357.7			23406.9	16566.4	40956.1	44717	29978.9	28022.3	12457.3	6973.67	115215	118944	98777.9	82989.3	73495.2
210	ornithine	Amino acid	Glutamate family (alpha-ketoglutarate derived)	1493	GC/MS	444	1763.8	142	3184-13-2	6262	C00077	HMDB03374	1.58452e+06	1.49737e+06	282085	299827	436222	571234	207568	191182	5.31778e+06	5090914	1.23248e+06	1.22009e+06	2.02106e+06	3528003	201024	265314	1.1473e+06	1.4585e+06	363284	290727	351898	358262	153228	145099	1.45426e+06	1435208	282526	373624	425882	573645	167131	165167	4539877	4317400	1192117	780082	2.98322e+06
628	palmitate (16:0)	Lipids	Free fatty acid	1336	LC/MS Neg	424	5619	255.3	57-10-3	985	C00249	HMDB00220	7.80618e+06	7158207	8497392	8468984	7.72029e+06	8391843	13244921	10923466	9472900	9738345	7.75774e+06	10137672	9558487	8446429	6.04088e+06	5738961	9483307	9267613	7.49826e+06	7.66024e+06	8.38485e+06	7980333	14918300	13191300	9510621	10524658	10311209	9842777	8655549	9567464	8516482	8303204	6119876	6611135	7.64451e+06	6888180	7109418
629	palmitoleate (16:1n7)	Lipids	Free fatty acid	33447	LC/MS Neg	452	5477	253.3	373-49-9	445638	C08362	HMDB03229	4.74707e+06	4.49433e+06	6.14721e+06	6254704	4.06762e+06	5.367e+06	4.68489e+06	4906837	3.5761e+06	3158165	3.91683e+06	4448442	4587359	3720727	6.13231e+06	5878832	4167270	4.59739e+06	4297722	4.12976e+06	4.10231e+06	4259485	3.13369e+06	3.27097e+06	4946348	5.56124e+06	6002051	6.50853e+06	5.77407e+06	5313907	4.37125e+06	3964903	3.1369e+06	3167427	3.91504e+06	2.93961e+06	3510944
913	pantothenate	Cofactors, Prosthetic Groups, Electron Carriers	CoA metabolism	1508	LC/MS Pos	1024	2218	220.1	137-08-6	6613	C00864	HMDB00210	79671.9	90428	249154	344992	217210	231586	262707	233825	128809	115217	651156	610424	564080	582290	479609	458772	108179	109385	190542	215438	119047	122873	189315	159021	85927.2	91048.8	254313	277950	263074	248740	261129	241156	105196	106776	558569	525231	525521
82	phenylalanine	Amino acid	Aromatic amino acid metabolism (PEP derived)	64	LC/MS Pos	460	2056	166.1	63-91-2	6140	C00079	HMDB00159	2.61403e+06	2.52877e+06	4.41021e+06	4337988	5.28295e+06	5639054	3416573	3.55278e+06	6.34518e+06	5255739	13591116	14534777	11779649	13302363	5.29794e+06	5834020	4.07885e+06	3.93669e+06	5.58324e+06	5146111	5.60206e+06	5491533	4576343	4480936	2.68685e+06	2569466	4692786	5.30604e+06	5.82883e+06	6079238	3.65181e+06	3539052	5026895	5232646	15002249	12739352	13827905
83	phenyllactate (PLA)	Amino acid	Aromatic amino acid metabolism (PEP derived)	22130	GC/MS	100000774	1587.8	193	828-01-3	3848	C05607	HMDB00779			6162.69	14834.2	14252.3		11561.4				21674.4	18419.4	13649.9	19732.1	15558.1	18706.3	4668.23	7773.28		8086.06		11057.6		10297.4			7300.51		17907.1	17495				11301.6	20996.2	22441.6	22323.5
84	phenylpyruvate	Amino acid	Aromatic amino acid metabolism (PEP derived)	566	GC/MS	241	1683.8	293.1	156-06-9	997	C00166	HMDB00205	4723.76		11358.9	9296.44	14945.4	22572.5	10302	13917.4	3496.35		12010.6	15876.4	14402.1	9680.97	5600.85	5826.81	6029.16	9238.16	11785.6	12754	17021.4	25463	15194.9	17332.4	5330.33	2641.57	12119.3	9032.01	20847.8	20679.3	10754.1	12420.4	3322.46		12214.1	8612.11	23843.4
1004	pheophorbide A	Cofactors, Prosthetic Groups, Electron Carriers	Chlorophyll and heme metabolism	35879	LC/MS Pos	100001689	6053	593.4	15664-29-6	5323510	C18021		2.35789e+06	5004610	7721692	9176761	12298913	9525334	5800011	9436944	4.40495e+06	6.16787e+06	484136	445691	205387	319086	965670	1.58045e+06	21427848	8.00209e+06	13893012	14105136	10466804	10718762	11559642	7176918	6232349	7.6583e+06	6455993	8963818	6954542	5495873	7.24031e+06	8373172	7.86804e+06	8.0101e+06	157605	478188	230219
950	phosphate	Cofactors, Prosthetic Groups, Electron Carriers	Oxidative phosphorylation	11438	GC/MS	461	1307.7	298.9	7664-38-2	1061	C00009	HMDB01429	16583220	17710768	21961870	20170820	17407644	17275866	37874700	38296892	86085680	84055320	63258364	74265784	33311194	42077456	166343504	159821568	7777965	9164239	7000263	6393803	8714407	7.43236e+06	36260212	33822688	15726351	18770426	22111580	22897746	19550332	21073650	35487268	33805268	63400780	52461332	43913172	36558240	36642276
325	phosphoenolpyruvate (PEP)	Carbohydrate	Glycolysis	597	GC/MS	463	1595.4	369	10526-80-4	1005	C00074	HMDB00263	21620.6	24770.9	13438.4	11040.1		6901.56	10489.1	15379.4	142208	129347	76875.4	81006.5	18116.8	30841.8	66797.7	63163.4	7463.3	11402.6					21500	18044.6	21625	15831.4	16196.3	16067.7	6934.19	8094.38	21725.1	14285.5	117883	113859	56769.2	41347.2	23805.5
780	phosphoethanolamine	Lipids	Phospholipids	12102	GC/MS	1026	1577.3	299.1	1071-23-4	1015	C00346	HMDB00224	16085	16089.8	12008.9	10353.1	3813.11	4034.18			51250.7	45324.6	40158.2	42223.3	17325.1	32636.1		3614.38	9424.14	22762.1		2049.62	4303.35	4875.52	6812.93	5829.71		13055	12000.8				6183.03		71945.5	44259		9146.7	8455.17
665	phytanate	Lipids	Free fatty acid	598	GC/MS	466	1976	159.1	14721-66-5	26840	C01607	HMDB00417,HMDB00801,HMDB00553		12577.4	18974.8		7801.19	15317.4		17322.3	5501.15	16251.5	15094	11485	12940.8	18166	10638.3	9704.72	5052.75	12280.7	3815.06	6421.9	8632.98	7125.69	16537.7	14222.4	9695.54	30443.2	18526.7	10371.2	7056.48		17937.4	18372.4	22224.4	20495.9	17458.1	17785.2	10000.9
1007	phytol	Cofactors, Prosthetic Groups, Electron Carriers	Chlorophyll and heme metabolism	40140	GC/MS	100002535	1964.7	143.1	150-86-7	5280435	C01389	HMDB02019	1.36662e+06	1.13401e+06	2.02611e+06	1.69398e+06	2.84689e+06	1.75291e+06	640492	685546	1.48167e+06	1.62823e+06	1.88516e+06	1.56661e+06	2.7401e+06	3.04318e+06	972458	865063	1.34219e+06	1.61326e+06	1.65773e+06	1.58305e+06	2.6871e+06	1.84524e+06	944964	969044	1.3946e+06	2243602	1.55671e+06	1.77636e+06	2.5029e+06	2.56661e+06	898289	903636	2.21762e+06	1.56909e+06	2.59522e+06	3.27323e+06	2.98402e+06
153	pipecolate	Amino acid	Aspartate family (OAA derived)	1444	GC/MS	1025	1396.1	156	4043-87-2	849	C00408	HMDB00070	268024	270082	256230	307753	262302	334016	483577	525080	407266	391720	618968	642098	634839	752171	591341	590305	182397	233921	271418	250158	276793	368751	630110	612509	271279	230824	318610	325494	336634	372533	572258	551718	436051	419737	520474	387937	742305
211	proline	Amino acid	Glutamate family (alpha-ketoglutarate derived)	1898	LC/MS Pos	480	796	116.1	147-85-3	145742	C00148	HMDB00162	29938446	30103556	11971815	13106578	13217142	14391562	9198655	9996781	37882832	42915064	25111392	25258228	24699756	25686530	17809886	19428262	27233016	34091532	10120911	10051060	9782222	11017192	8705802	7.29082e+06	27706146	29006720	12910872	15286629	14215062	15366699	9213940	8499673	37607940	36456712	25299336	22422108	27032882
289	putrescine	Amino acid	Amines and polyamines	1408	GC/MS	49	1705.8	174	110-60-1	1045	C00134	HMDB01414	2287949	2.33952e+06	452536	549460	987157	1.30617e+06	216915	173554	1.8296e+06	1667940	1.29922e+06	1.05854e+06	476126	1.24103e+06	255210	500260	4936612	6.03057e+06	1.57518e+06	1.89763e+06	1.91231e+06	1.72987e+06	311339	348144	2.23951e+06	2688216	745471	1.04148e+06	1.42738e+06	1.93643e+06	214184	167524	2.35419e+06	2.27217e+06	1.54859e+06	1.1725e+06	1.13421e+06
988	pyridoxal	Cofactors, Prosthetic Groups, Electron Carriers	Vitamin B metabolism (B6 or B12)	1651	LC/MS Pos	491	1210	168.1	65-22-5	1050	C00250	HMDB01545	162211	140733	115620	144300	73465	78134.9	127137	249886	81282.5	94059.9	78092.1	61780.2	42760.8	42447.4	59669.6	85862.3	149855	262138	251516	191569	150238	248162	159826	131491	223503	188528	196783	129615	75792.2	87079.5	200722	259196	111486	111627	61678.6	50591.8	37381.4
493	raffinose	Carbohydrate	Sucrose, glucose,fructose metabolism	586	LC/MS Neg	879	997	503.2	17629-30-0	10542	C00492	HMDB03213	4100.24	5988.11	13298.3	13151	20021.6	28730.8	63208.4	76418.5	12631.8	10966.8			10458.7	6239.74	32698.3	29305	6441.65	9282.53			10040	6285.44	44807.5	47010.6	6695.82	7598.53	13556.1	12990.7	27387.3	26237.5	63815.5	61616.3	12792.1	12562.4			11413
397	ribitol	Carbohydrate	Amino sugar and nucleotide sugar	15772	GC/MS	100000406	1692.4	217	488-81-3	6912	C00474	HMDB00508	105346	103264	145699	159067	154186	166980	110345	97843.1	62948.7	69181.6	121503	128141	114407	134480	98138.8	100569	97209.3	120656	169735	143696	142727	174304	87272.3	89443.6	106051	98187.4	119656	120546	170585	165174	110022	137999	66322.4	60989.4	123904	115406	138510
399	ribose	Carbohydrate	Amino sugar and nucleotide sugar	12083	GC/MS	914	1652	204	50-69-1	5779	C00121	HMDB00283	64883	65203	84278.5	93547.5	243865	251689	612259	682170	183989	175196	85603.7	80559.6	127019	167883	459745	441247	44492.4	51160.8	43166.2	30791.9	44992.9	51761.6	675383	675468	78394.5	78656.4	83197.8	91164.3	292857	302355	674194	723145	204130	184806	73338.4	47822.9	129402
352	ribose 5-phosphate	Carbohydrate	Calvin cycle and pentose phosphate	561	GC/MS	19	1928.4	315.1	18265-46-8;108321-05-7	447634	C00117	HMDB00618	6687.19	7046.59	8620.74	7550.26	15631.1	7743.85	7254.44	11052	29620.6	31103.8	31253.9	20502.9	33670.8	40423.3	13604.1	18110.5	7085.05		7760.17		6537.21		18162.8	15548.4	5614.65	6648.33	16864.6	11021.2	12995.4	14046.5	6415.16	13604.1	30685.3	33615.1	26296.2	19062.7	35205
401	ribulose	Carbohydrate	Amino sugar and nucleotide sugar	35855	GC/MS	100000147	1662	306.1	488-84-6	151261	C00309	HMDB00621	3954.94	1397.68	8180.3	8155.63	11016.9	10434.9	6123.16	9139.91									2549.29	3637.05	9772.1	8236.97	9023.56	7039.35	8755.1	10034.7	2840.64	3770.95	7065.59	8754.22	15385.8	8927.26	8817.05	6997.53
157	S-adenosylhomocysteine (SAH)	Amino acid	Aspartate family (OAA derived)	15948	LC/MS Neg	197	1821	383.1	979-92-0	439155	C00021	HMDB00939		3078.06	5404.2	5498.41	3100.68	4597.92			8437.72	8490.39	7551.65	10072.1	6359.37	4716.57			9827.12	12712.2	9016.56	7953.09	11063.4	8712.48				4095.24	5361.7	5746.55	5849.5	5900.98			9079.14	9729.54	9069.03	8922.21	6391.45
27	serine	Amino acid	Serine family (phosphoglycerate derived)	1648	GC/MS	503	1389.1	204	56-45-1	5951	C00065	HMDB00187	24534818	23070320	24320646	25679888	23265254	24831646	22229186	23148210	30547554	32029542	37150580	39645676	29293934	35716376	20453364	22422844	24993068	28482226	20197320	16922870	19721178	21371078	19736974	20457760	24225072	21976694	26008886	26929454	25187276	24584482	20987576	23489012	31332082	29790270	31716092	25821404	30875268
89	shikimate	Amino acid	Aromatic amino acid metabolism (PEP derived)	15144	GC/MS	100000293	1758.1	204	138-59-0	8742	C00493	HMDB03070	50837.5	40140					125663	119843		6425.29							51906.9	45207.2					666562	668830	39475.2	39857.8		32331.7			149907	163222
496	sorbitol	Carbohydrate	Sucrose, glucose,fructose metabolism	15053	GC/MS	506	1843	319.1	6706-59-8	5780	C00794	HMDB00247	16610	15688.7	11870.7	13496.9	12309.9	17439	20305.3	20707.7	15002.1	12180.8	16012	15048.3	10024.3	7678.67	19569.7	14630.5	9640.87	17623.8	12879.8	7698.73	6875.86	2309	14995.2	19497.8	16698.6	20399.8	14230.6	14584.5	15737.2	15854	28443.7	22341.9	11547.5	6678.56	15041.2	12400.9	8500.86
497	sorbitol 6-phosphate	Carbohydrate	Sucrose, glucose,fructose metabolism	37257	GC/MS	100000249	2041	205.1	108392-12-7				96161.6	105209	183698	176957	206105	263723	298602	318385	313196	305581	189022	234492	309126	465803	479999	475523	39987.6			43988.8	42039.5	71672.1	370153	386122	81589.7	85424.3	156493	225501	259987	249107	366462	328863	268491	292087	186988	130306	390160
290	spermidine	Amino acid	Amines and polyamines	485	LC/MS Pos	50	533	146.2	124-20-9	1102	C00315	HMDB01257	65649.2	65354.9	37439.1	48359.4	60131.2	69523.7	36159.5	49606	335795	253694	47702.8	60236.1	61527.4	57354.3	57016.7	60124.5	154692	120997	57592.5	73741.6	70057.9	64561.7	79641	81998.3		67625.3	55771.9	46622.9	51389.5			49265.7	190358	305941	48074.6	57293.6	69788.2
638	stearate (18:0)	Lipids	Free fatty acid	1358	LC/MS Neg	439	5886	283.4	57-11-4	5281	C01530	HMDB00827	1.00018e+06	962416	1.47935e+06	1.37163e+06	1.48106e+06	1.54665e+06	3.21496e+06	2.43963e+06	1.02268e+06		953833	1.17708e+06	1.03855e+06		705518	721279	1.12324e+06	1.31027e+06	954139	1.06643e+06	1.26495e+06	1.26118e+06	2.4532e+06	2.82253e+06	1.23629e+06	1.59919e+06	1.79065e+06	1.67344e+06	1.84297e+06	2.22596e+06	2.40141e+06	2.2073e+06	750726	886087	912199	784225	887994
340	succinate	Carbohydrate	TCA cycle	1437	GC/MS	252	1348	247	110-15-6	1110	C00042	HMDB00254	2.30028e+06	2626211	2.24548e+06	2.27381e+06	3.8934e+06	4632033	2.46861e+06	2.45049e+06	3.79787e+06	3.79294e+06	2.81004e+06	3.59307e+06	7.36554e+06	8.23059e+06	5218624	5836174	2.40796e+06	2876856	1.26604e+06	1.11747e+06	1.67246e+06	1.77456e+06	1.83362e+06	1.71669e+06	2.36397e+06	2.37457e+06	2037158	1.81691e+06	4416600	4.80468e+06	2.98332e+06	3.05788e+06	3704145	3.3783e+06	2.98236e+06	2.52721e+06	8437584
500	sucrose	Carbohydrate	Sucrose, glucose,fructose metabolism	1519	LC/MS Neg	935	875	341.2	57-50-1	5988	C00089	HMDB00258	436407	379496	786978	618500	957469	1.14222e+06	1.77415e+06	2.0043e+06	993598	987984	430161	558956	1.09552e+06	936027	2.05786e+06	2078926	409339	473786	305045	279046	685123	605095	1.48076e+06	1.59424e+06	448555	449173	689433	656134	1.15107e+06	1150417	1.96875e+06	1.80656e+06	1.08026e+06	997078	463153	442011	967480
402	threitol	Carbohydrate	Amino sugar and nucleotide sugar	35854	GC/MS	100001419	1513	217.1	2418-52-2	169019	C16884	HMDB04136	59673.8	61429.3	34811.4	33149.5	42676.6	43542.8	38200.7	40852.9	128989	122792	38717.8	41298.8	41976.4	36319	46367.5	41883.5	46492.7	53631.1	27903.7	33484.5	34666.5	26170.8	45672.1	49983.2	64440.5	42470.7	35477.3	40975.8	45077.6	49776.4	41897	50445.9	109345	103656	31287	34849.4	29376.9
971	threonate	Cofactors, Prosthetic Groups, Electron Carriers	Ascorbate metabolism	27738	GC/MS	100001022	1560.7	292.1	70753-61-6	151152	C01620	HMDB00943	2.64317e+06	2.95048e+06	3.76799e+06	3.75939e+06	2.45063e+06	2703814	3.03821e+06	3.63821e+06	630559	595707	727631	882079	415942	465384	219846	250174	2740003	2.9697e+06	3047533	2.75641e+06	3.54442e+06	3.46189e+06	3.3236e+06	2.63746e+06	3.549e+06	3.23491e+06	3.35048e+06	3.44951e+06	2793233	2650584	2543410	2.91458e+06	878757	733203	700841	581430	457331
160	threonine	Amino acid	Aspartate family (OAA derived)	1284	LC/MS Pos	564	713	120.1	72-19-5	6288	C00188	HMDB00167	1.14733e+06	1.18461e+06	4.77429e+06	4.81183e+06	5.45685e+06	5.68936e+06	7052919	7.39801e+06	2.02648e+06	1.95994e+06	6085600	6121891	6017451	5953804	4841943	4.66445e+06	1.33995e+06	1.55296e+06	4.69274e+06	4.46137e+06	6.31498e+06	6.4322e+06	8.0895e+06	7.16063e+06	1.15548e+06	1.1981e+06	4.69262e+06	5.06606e+06	5429568	5.60004e+06	6836731	6330247	1.9265e+06	1.89289e+06	5.5532e+06	5.23272e+06	5471954
216	trans-4-hydroxyproline	Amino acid	Glutamate family (alpha-ketoglutarate derived)	1366	GC/MS	1001	1537	140	51-35-4	5810	C01157	HMDB00725	98369.5	103160	92463.7	77892.2	63594	60875.5	34274.4	43067.4	153340	161789	192172	207148	149629	156867	28034.1	29444.8	156026	159686	67539.4	57642.7	58272.6	58968.4	51964.9	47132.7	101539	101169	73579.8	79233.6	49906.5	60852.7	40344	46604.8	149345	147010	174776	153145	154592
503	trehalose	Carbohydrate	Sucrose, glucose,fructose metabolism	15573	GC/MS	915	2174.9	361.2	6138-23-4	7427	C01083	HMDB00975	15340.8	21942.6	59017.4	22479.7	81137.2	130035	173071	324478	95883.4	30245.1		19919.1	116323	90268.3	242862	283892	26403.8	12859.8	42983.9	22635.9	33441.2	49867.7	87553	98581.4	16586.9	21657.2	14870.4		101070	35213.7	366796	178809	35779.2	48242.4		17462.8	143490
1776	trizma acetate	Xenobiotics	Chemicals	20710	GC/MS	100000856	1525	306.2	6850-28-8	6503	C07182		7513.4		9090.73	59121.1	5992.81				2714.54	1615.58	13949.8	6462.47		4011.63		4747.6			58477.8	7307.61	8556.19	3853.79			5300.75	7333.71	6885.04	8075.6	5484.58	7847.2	10949.6	11439.4	9907.66	8246.52	5168.75	6305.23	7774.65
91	tryptophan	Amino acid	Aromatic amino acid metabolism (PEP derived)	54	LC/MS Pos	565	2445	205.1	73-22-3	6305	C00078	HMDB00929	659614	620355	1.20441e+06	1.56734e+06	1.297e+06	1.4729e+06	716092	760718	1.51781e+06	1.32334e+06	3.35704e+06	3.30121e+06	2100572	2.62701e+06	704224	754088	965295	930340	1.43651e+06	1.55488e+06	1.19433e+06	1.18433e+06	695965	616766	605831	643845	1.42989e+06	1.50985e+06	1585644	1.54041e+06	827027	761616	1.25699e+06	1.37835e+06	3.24815e+06	3.25053e+06	2.42817e+06
93	tyrosine	Amino acid	Aromatic amino acid metabolism (PEP derived)	1299	LC/MS Pos	815	1516	182.1	60-18-4	6057	C00082	HMDB00158	962201	801524	2251388	2974572	2655096	3.27703e+06	2.14497e+06	2.06532e+06	1.77766e+06	1686986	4.3909e+06	4.08645e+06	2.68045e+06	3.46801e+06	1.03444e+06	1.11817e+06	1.33777e+06	1.80159e+06	2.88977e+06	2.47466e+06	2.45516e+06	2.3171e+06	2151081	2.03777e+06	886133	933444	2714592	2.84191e+06	3.01398e+06	3.1626e+06	2.15782e+06	1.89976e+06	1.65432e+06	1.61751e+06	4.52389e+06	3.76138e+06	3.27035e+06
415	UDP-galactose	Carbohydrate	Amino sugar and nucleotide sugar	15860	GC/MS	100000298	1973	243.1	2956-16-3;91183-98-1;137868-52-1	18068	C00052	HMDB00302	7660.88						20697.6	16425.7	25880	29654	20766.1	22467.3	6924.68	16900.6	16076.7	20867.3		7969.26		8034.15		6632.79			16362						28476	36757.2	30394.5	28793.1		10671.9
647	undecanedioate	Lipids	Free fatty acid	35671	LC/MS Neg	100001617	2376	215.1	1852-04-6	15816		HMDB00888							3901.07	5109.64							3359.95								2614.39	2742.13							3270.22	3449.68
1114	uracil	Nucleotide	Pyrimidine metabolism	605	GC/MS	825	1370.4	241	66-22-8	1174	C00106	HMDB00300	163987	169033	181704	195479	150858	149343	168773	198326	33343.8	50266.2	52404.4	56614.9	64611.1	92181.8	71095	62972.6	301810	345061	258582	221674	146276	134948	253022	234955	150181	155738	227359	222437	162132	159107	210214	215556	46729.1	23741.6	36539.7	44611.3	64961.2
1060	urate	Nucleotide	Purine metabolism	1604	GC/MS	1134	1928	441.2	69-93-2;120K5305	1175	C00366	HMDB00289		4635.47	8333.08	7506.92	34255.9	52869.1	49292.8	51985.1									11644.4	14458.2	20189.2	12427	20240	6458.67	46840.5	45362	16809.8	14391.8		10101.9	41023.5	52167.2	57060.8	55595.5
1115	uridine	Nucleotide	Pyrimidine metabolism	606	LC/MS Neg	535	1430	243.1	58-96-8	6029	C00299	HMDB00296	227518	249485	289184	259974	171564	234832	173683	205168	98945.3	96572.3	94217.2	120628	33768.6	28476.9	72303.8	62643.6	209618	249206	225001	187529	196921	197624	138053	150805	248913	245198	230654	248990	211620	208671	174167	178637	87587.5	84459.7	98126.9	86724.4	46687
1121	uridine monophosphate (5' or 3')	Nucleotide	Pyrimidine metabolism	39879	LC/MS Pos	100003366	1079	325	58-97-9	6030	C01368, C00105	HMDB00288	36874.5	33588.2	60156.5	48744.3	66055.7	50301.5	65280.8	80158.9	213734	225356	282214	325272	258606	160362	170257	173707	15258.4	20875.2	21969	23919.5	24214.5	26623.9	104385	87755	51782.9	46387.8	61485.6	62677.6	65089.4	48065	68961.1	66247	250622	258756	270038	230801	210168
272	valine	Amino acid	Branched Chain Amino Acids (pyruvate derived)	1649	LC/MS Pos	566	1040	118.1	72-18-4	6287	C00183	HMDB00883	5677607	5.66175e+06	6.32509e+06	6.98614e+06	8.31012e+06	9868657	3306175	3.56286e+06	10191926	9530016	18008174	17337124	17501592	19795138	5.13301e+06	6293854	5523471	7922699	8.35812e+06	7756832	8.25572e+06	9616334	3.76725e+06	3.2278e+06	5970331	6007244	7285850	7.73345e+06	9272663	9506475	3.66043e+06	3576033	10238685	9953594	17606378	15498109	18442458
1061	xanthine	Nucleotide	Purine metabolism	3147	GC/MS	1004	1889.9	353	69-89-6	1188	C00385	HMDB00292				2208.02	12129.9	12965.3	31362.1	31210.8					7835.54	10581.5	18866.3	16985.1				1709.73			26375.6	23817.7					9628.27	8352.44	29574.8	28069.2					9971.41
1062	xanthosine	Nucleotide	Purine metabolism	15136	LC/MS Pos	100000299	1785	285	146-80-5	64959	C01762	HMDB00299	6747.71		7659.98	8056.13	5369.89		7991.89	12095.7									45485.3	51057.7	29875.5	26892.5	16964.5	16022.3	13610.9	14785.5	4828.57	7654.36	9766.38	8700.04	4864.69	6141.91	13734.6	15901.6
409	xylonate	Carbohydrate	Amino sugar and nucleotide sugar	35638	GC/MS	100001627	1722	292	73686-31-7	6602431	C05411		14598.2	12099.2	10617.6	8384.02	5329.46	5943.67	12545	15844.4	35417.3	33072.2	27300.7	37679.6	17801.7	16234.2	24976.8	19839.2	7768.1	15647.9	7354.32		2605.76	3120.76	9901.75	10638.8	11263.7	13445	9298.39	11907.2	6919.8	6731.05	13144.2	11945.7	32928.4	28570	27372.6	19466.5	16692
410	xylose	Carbohydrate	Amino sugar and nucleotide sugar	15835	GC/MS	826	1723.9	204	609-06-3	135191	C00181	HMDB00098	79486	70360.1	89048.3	96816.1	93162.7	83688.9	80835.2	71462.4	112806	104041	108641	98005.3	70415.7	80402.7	41657.3	45192	147459	178602	77561.4	67031.3	69749.6	65946.4	106371	100703	83027.5	74696.9	85285.6	91658.7	66940.3	84668.8	62593.3	58217	105061	94903.4	82288	74512	55309
[truncated: 11 more columns]

## Sheet: ScaledImpData
												SAMPLE NAME	SH-SJTU-02710	SH-SJTU-02711	SH-SJTU-02712	SH-SJTU-02713	SH-SJTU-02714	SH-SJTU-02715	SH-SJTU-02716	SH-SJTU-02717	SH-SJTU-02718	SH-SJTU-02719	SH-SJTU-02720	SH-SJTU-02721	SH-SJTU-02722	SH-SJTU-02723	SH-SJTU-02724	SH-SJTU-02725	SH-SJTU-02726	SH-SJTU-02727	SH-SJTU-02728	SH-SJTU-02729	SH-SJTU-02730	SH-SJTU-02731	SH-SJTU-02732	SH-SJTU-02733	SH-SJTU-02734	SH-SJTU-02735	SH-SJTU-02736	SH-SJTU-02737	SH-SJTU-02738	SH-SJTU-02739	SH-SJTU-02740	SH-SJTU-02741	SH-SJTU-02742	SH-SJTU-02743	SH-SJTU-02744	SH-SJTU-02745	SH-SJTU-02746
												CLIENT IDENTIFIER	1	2	3	4	5	6	7	8	9	10	11	12	13	14	15	16	17	18	19	20	21	22	23	24	25	26	27	28	29	30	31	32	33	34	35	36	37
												SAMPLE ID	1000024573	1000024562	1000024554	1000024553	1000024557	1000024575	1000024568	1000024560	1000024576	1000024577	1000024558	1000024552	1000024551	1000024581	1000024559	1000024574	1000024569	1000024582	1000024566	1000024565	1000024578	1000024567	1000024561	1000024570	1000024687	1000024692	1000024676	1000024688	1000024680	1000024696	1000024673	1000024666	1000024672	1000024671	1000024689	1000024675	1000024691
												PARENT SAMPLE ID	1000024477	1000024478	1000024479	1000024480	1000024481	1000024482	1000024483	1000024484	1000024485	1000024486	1000024487	1000024488	1000024489	1000024490	1000024491	1000024492	1000024493	1000024494	1000024495	1000024496	1000024497	1000024498	1000024499	1000024500	1000024501	1000024502	1000024503	1000024504	1000024505	1000024506	1000024507	1000024508	1000024509	1000024510	1000024511	1000024512	1000024513
												RUN DAY	1	1	1	1	1	1	1	1	1	1	1	1	1	1	1	1	1	1	1	1	1	1	1	1	2	2	2	2	2	2	2	2	2	2	2	2	2
												LABEL ON TUBES	C1-0-1	C1-0-2	C1-1-1	C1-1-2	C1-2-1	C1-2-2	C1-6-1	C1-6-2	C2-0-1	C2-0-2	C2-1-1	C2-1-2	C2-2-1	C2-2-2	C2-6-1	C2-6-2	C3-0-1	C3-0-2	C3-1-1	C3-1-2	C3-2-1	C3-2-2	C3-6-1	C3-6-2	C1-0-3	C1-0-4	C1-1-3	C1-1-4	C1-2-3	C1-2-4	C1-6-3	C1-6-4	C2-0-3	C2-0-4	C2-1-3	C2-1-4	C2-2-3
												TREATMENT	control	control	1 day no N	1 day no N	2 day no N	2 day no N	6 day no N	6 day no N	control	control	1 day no N	1 day no N	2 day no N	2 day no N	6 day no N	6 day no N	control	control	1 day no N	1 day no N	2 day no N	2 day no N	6 day no N	6 day no N	control	control	1 day no N	1 day no N	2 day no N	2 day no N	6 day no N	6 day no N	control	control	1 day no N	1 day no N	2 day no N
												TEST GROUP	C1_0	C1_0	C1_1	C1_1	C1_2	C1_2	C1_6	C1_6	C2_0	C2_0	C2_1	C2_1	C2_2	C2_2	C2_6	C2_6	C3_0	C3_0	C3_1	C3_1	C3_2	C3_2	C3_6	C3_6	C1_0	C1_0	C1_1	C1_1	C1_2	C1_2	C1_6	C1_6	C2_0	C2_0	C2_1	C2_1	C2_2
PATHWAY SORTORDER	BIOCHEMICAL	SUPER PATHWAY	SUB PATHWAY	COMP ID	PLATFORM	CHEMICAL ID	RI	MASS	CAS	PUBCHEM	KEGG	Group HMDB	Medium_0	Medium_0	Medium_1	Medium_1	Medium_2	Medium_2	Medium_6	Medium_6	High_0	High_0	High_1	High_1	High_2	High_2	High_6	High_6	Low_0	Low_0	Low_1	Low_1	Low_2	Low_2	Low_6	Low_6	Medium_0	Medium_0	Medium_1	Medium_1	Medium_2	Medium_2	Medium_6	Medium_6	High_0	High_0	High_1	High_1	High_2
713	1,2-dipalmitoylglycerol	Lipids	Glycerolipids	35727	GC/MS	850	2600	313.3	40290-32-2	99931		HMDB07098	0.9397	0.7118	1.4314	1.1857	0.8162	0.6623	0.3152	0.4923	0.8542	0.2445	1.8117	1.5252	1.7796	1.6735	0.5443	0.5471	1.4216	1.3877	1.5145	1.0603	1.4979	1.2022	0.5674	0.7651	1.2283	0.2738	1.5138	0.837	0.3483	1.1052	0.239	0.2643	1.4194	1.2979	1.4916	1.8669	2.3699
715	1,3-dipalmitoylglycerol	Lipids	Glycerolipids	35728	GC/MS	1730	2637	371.3	26657-95-4	68149		HMDB31011	1.4698	0.4994	0.3734	1.4935	0.5975	1.1751	0.7575	0.6405	0.9903	0.3939	1.7026	1.645	0.7854	2.3304	0.3951	0.3606	2.4022	2.1574	1	1.891	1.9132	1.9401	0.5833	0.5984	1	1.4994	0.7357	0.7152	1.35	0.7148	0.4818	0.3606	1.971	1.5755	0.4554	1.6889	0.674
530	10-heptadecenoate (17:1n7)	Lipids	Free fatty acid	33971	LC/MS Neg	100001278	5558	267.3	29743-97-3	5312435			1.0521	1.0862	1.1098	1.4002	0.6037	1.283	0.9988	1.105	0.6382	0.7013	1.08	1.2353	1.2483	0.9737	1.4222	1.1756	0.8805	0.8571	1	0.9371	0.9212	0.8211	0.8473	0.771	1	1.1403	1.1448	1.1842	1.2004	1.1624	0.7279	1.0378	0.7758	0.6601	1.1612	0.6037	1.054
531	10-nonadecenoate (19:1n9)	Lipids	Free fatty acid	33972	LC/MS Neg	100001277	5775	295.4	73033-09-7	5312513		HMDB13622	1.0007	0.8259	1.5392	1.0206	1.7016	2.1628	2.0148	2.5486	0.376	0.2473	0.4689	0.7533	0.5789	0.4267	0.6198	0.4205	0.8356	0.9117	1.0139	0.9993	1.213	1.1458	1.4405	1.397	0.8018	1.4845	1.2952	0.9822	1.9843	1.4592	1.9008	1.705	0.2443	0.0564	0.4296	0.2751	0.3698
692	12,13-epoxy-9-keto-10(trans)-octadecenoate	Lipids	Oxylipins	39620	LC/MS Neg	100002986	5123.6	309.2	478931-82-7				0.7196	0.8105	1.8947	1.6323	1.1878	1.2732	0.688	0.2161	0.853	1	0.9999	1.1487	0.9965	0.9524	0.2613	0.3535	1.2289	1.0529	1.4816	1.1619	1.5636	1.4334	0.8842	0.8507	0.8596	0.9461	1.0041	1.9018	1.9441	1.4762	0.911	1.1457	0.8276	0.8944	0.9645	0.9959	0.9481
690	13(S)-HpOTrE	Lipids	Oxylipins	39621	LC/MS Pos	100002984	5239.4	328.2	67597-26-6	5497123			1.1982	1.2752	1.2139	1.4315	1.3506	1.0801	0.3934	0.4957	0.6577	0.7017	1.4801	1.3342	1.2231	1.0006	0.4599	0.4698	0.8356	0.6051	1.0091	0.9994	0.9182	1.0238	0.6953	0.5703	1.648	1.3399	1.7861	1.6956	1.385	0.9731	0.6079	0.6434	0.7627	0.8631	1.0146	1.3109	0.8204
685	13-HODE + 9-HODE	Lipids	Oxylipins	37752	LC/MS Neg	100002196	5270	295.2					0.9065	0.8273	1.1356	1.1051	0.8521	1.2332	1.0162	1.1194	0.9748	0.9615	0.8593	1.1081	1.1574	0.9807	0.7072	0.7707	1.1303	1.027	0.9558	0.8979	1.0053	1.0015	0.9985	1.0264	0.923	0.9762	1.0339	1.0578	1.2075	1.2356	0.9743	0.9621	0.79	0.9023	1.0238	0.9131	1.0278
686	13-HOTE (6Z,9Z,11E or 9Z,11E,15Z)	Lipids	Oxylipins	39688	LC/MS Pos	100003280	5374	277.3					1.3539	1.4719	1.3253	1.4843	1.1692	1.2333	0.4548	0.5792	0.5627	0.6096	1.1125	1.1175	1.2513	0.913	0.4714	0.4347	0.9783	0.9122	1.0562	1.0217	0.8701	1.0852	0.768	0.7233	1.8806	1.5954	1.9728	1.8928	1.2225	1.0031	0.6339	0.6172	0.6454	0.6643	0.8258	1.3161	0.5902
711	15-methylpalmitate (isobar with 2-methylpalmitate)	Lipids	Fatty acid ester	38768	LC/MS Neg	100002945	5698	269.4					0.8645	0.9429	1.3633	1.1527	1.1072	1.5183	2.5683	2.3294	0.6133	0.5445	0.6917	0.9007	0.8433	0.6732	0.476	0.4136	0.8876	0.934	1.0571	1.0823	1.3914	1.2549	2.1617	1.9767	0.9098	1.0902	1.4795	1.3766	1.4695	1.5535	1.4712	1.4364	0.3056	0.3419	0.5627	0.5063	0.6163
649	17-methylstearate	Lipids	Free fatty acid	38296	LC/MS Neg	100002356	5987	297.4	2724-59-6	3083779			0.8182	0.5486	1.5884	1.453	1.7575	1.6964	2.8528	2.5538	0.5613	0.5117	0.6934	0.9405	0.8217	0.5762	0.493	0.5242	0.6602	0.7507	1.1293	1.3675	1.0595	1.3639	1.8991	2.1683	0.9544	1.5896	2.176	1.7444	1.9131	2.2883	3.0482	2.633	0.3689	0.4612	1.0015	0.7704	0.9985
796	1-linolenoylglycerophosphocholine (18:3n3)*	Lipids	Phospholipids	44562	LC/MS Pos	100005350	5527.9	518.4					1.0815	1.1181	1	1.0119	0.9487	0.9294	0.3306	0.467	0.0344	0.0344	0.2248	0.2885	0.151	0.0671	0.0344	0.0385	2.4845	2.9037	3.0385	1.7894	1.7016	1.2884	1.0026	0.6827	1.737	2.0795	2.3007	1.9587	1.1247	0.8613	0.4981	0.3853	0.0344	0.0344	0.1589	0.2431	0.1323
745	1-linoleoylglycerophosphocholine (18:2n6)	Lipids	Phospholipids	34419	LC/MS Pos	100001395	5574	520.4		11988421	C04100		1.1292	1.2712	0.9858	1.0142	1.1601	0.8685	0.7914	0.8899	0.0881	0.0457	0.3314	0.3141	0.2093	0.0977	0.1278	0.1792	2.5037	2.6002	2.8702	2.1378	2.037	1.4375	1.6683	1.3339	1.5922	1.4936	1.5882	1.4697	0.9084	0.5808	0.9809	1.0191	0.0218	0.0385	0.1341	0.2949	0.1052
746	1-linoleoylglycerophosphoethanolamine*	Lipids	Phospholipids	36600	LC/MS Pos	100001570	5555	478.2		52925130		HMDB11507	1.3783	1.7347	1.2076	1.2369	1.124	1.2374	0.3985	0.5082	0.28	0.3303	0.485	0.2811	0.1932	0.0857	0.1913	0.1676	1.9088	2.3185	2.2226	1.8138	1.6022	1.359	0.6518	0.876	3.5018	2.7968	2.737	2.328	1.1727	1	0.7554	0.5925	0.0647	0.0845	0.2419	0.3924	0.1486
719	1-myristoylglycerol (1-monomyristin)	Lipids	Glycerolipids	35625	GC/MS	100001618	2052	343.2	75685-84-6	79050	C01885	HMDB11561	1.4398	1.1357	1.1522	0.8957	0.6699	1.1705	1.0519	1.0603	1.1268	0.8787	0.6859	0.8728	0.7582	0.9322	0.8367	0.7284	0.9575	1.2291	1.1673	0.5161	1.1615	1.0425	1.1981	0.5211	1.4637	1.7921	1.2101	0.872	1.5642	1.2036	1.3167	0.4899	0.7909	0.8533	1.2519	0.6478	1.4653
750	1-oleoylglycerophosphocholine (18:1)	Lipids	Phospholipids	33960	LC/MS Pos	100001272	5700	522.4	19420-56-5	16081932			2.0533	2.1671	1.4141	1.4532	0.8726	1.0192	0.5854	0.5594	0.5588	0.5735	1.0387	0.9222	0.9164	0.6012	0.622	0.5793	2.018	1.9251	1.8851	1.6576	1.0823	1.2187	0.9808	0.8252	3.6481	3.3607	1.8925	2.7954	1.3332	0.9529	0.7878	0.5587	0.3946	0.402	0.2599	1.0471	0.494
741	1-oleoylglycerophosphoglycerol*	Lipids	Glycerolipids	45968	LC/MS Neg	100005716	5586.8	509.5					0.692	0.093	0.9377	0.093	0.7838	1.0873	1.8103	2.0378	0.093	0.093	0.093	0.093	0.1105	0.3134	0.093	0.093	1.4185	1.4934	0.093	0.7157	1	0.4972	2.0786	1.7926	0.093	0.813	1.0488	1.0575	1.0855	0.093	1	1.3144	0.093	0.093	0.1336	0.093	0.093
753	1-palmitoleoylglycerophosphocholine (16:1)*	Lipids	Phospholipids	33230	LC/MS Pos	100001511	5524	494.3		24779461			1.9947	1.0447	1.1792	1.0884	1.2693	1.1524	0.3748	0.3163	0.1022	0.1022	0.3847	0.3142	0.1022	0.1022	0.1022	0.114	1.645	1.5378	1.7713	1.7788	0.9553	0.8301	0.3655	0.4283	2.3464	2.1299	1.6058	1.5964	0.9342	0.6437	1.1239	1	0.1518	0.1022	0.2834	0.6026	0.3252
755	1-palmitoylglycerophosphocholine (16:0)	Lipids	Phospholipids	33955	LC/MS Pos	100001263	5671	496.4	17364-16-8	86554			1.7955	1.5784	1.0453	1.361	1.3117	1.1432	0.4647	0.5181	0.2004	0.1867	0.4706	0.4585	0.3607	0.2211	0.1262	0.1254	2.2988	2.0136	2.5758	2.2677	1.9139	1.644	0.9547	0.8075	2.2422	2.708	1.9839	1.9195	1.3947	1.1066	0.6867	0.4996	0.2652	0.2032	0.1499	0.6444	0.1646
756	1-palmitoylglycerophosphoethanolamine	Lipids	Phospholipids	35631	LC/MS Neg	100001567	5940	452.3		9547069		HMDB11503	1.2344	1.2984	0.9555	0.7948	0.6407	1.0905	1.27	1.5288	0.0957	0.1132	0.5283	0.5081	0.5604	0.5426	0.2706	0.2532	1.6067	1.7917	1.3426	1.2096	1.0445	1.0894	0.9108	1.0626	1.135	1.3599	0.9493	1.0246	1.1506	1.0187	1.0206	1.4641	0.0724	0.0805	0.4414	0.3959	0.494
803	1-palmitoylglycerophosphoglycerol*	Lipids	Phospholipids	45970	LC/MS Neg	100005717	5549.7	483.4		3300276			1.0769	0.9569	0.9309	0.8689	1.0075	1.1454	2.2577	1.9159	0.6334	0.5519	0.4082	0.6652	0.727	0.4315	0.2752	0.3027	2.7335	2.9149	1.0681	0.9925	1.2158	1.0087	2.2765	2.7564	1.3752	1.7205	0.8931	0.8519	1.1456	1.0971	0.9944	1.3174	0.3671	0.4794	0.5825	0.4532	0.5744
759	1-stearoylglycerophosphocholine (18:0)	Lipids	Phospholipids	33961	LC/MS Pos	100001271	5844	524.4	19420-57-6	497299			1.3237	1.0923	1	1.1125	1.147	1.512	0.4266	0.537	0.0984	0.0984	0.314	0.2026	0.2562	0.2217	0.0991	0.1223	2.5518	2.6197	3.5619	3.2871	1.9225	1.4181	0.8256	0.6928	1.4171	2.0001	2.0772	1.6331	1.359	1.1281	0.6404	0.7775	0.1613	0.1884	0.1606	0.3074	0.2038
247	2,3-dihydroxyisovalerate	Amino acid	Branched Chain Amino Acids (pyruvate derived)	38276	GC/MS	100002417	1422	131	1756-18-9	677	C04039	HMDB12141	1.2812	1.4811	1.8597	1.339	0.6613	0.6519	0.9574	1.252	0.2656	0.4372	0.7548	0.6553	0.2656	0.4514	0.2656	0.2656	3.7604	3.7212	1.0823	1.0651	1.0426	0.8716	0.6622	0.6542	1.8638	1.2679	1.2141	1.4617	0.8709	0.8632	1.3315	1.2052	0.6121	0.2785	0.2656	0.5173	0.7146
119	2-aminoadipate	Amino acid	Aspartate family (OAA derived)	6146	GC/MS	381	1686.5	260.1	542-32-5;1118-90-7	469	C00956	HMDB00510	1.2286	1.0777	1.1288	0.8261	0.741	0.6231	1.5245	1.5078	1.9555	2.3863	1.7601	1.9431	1.7402	1.7223	0.5923	0.6733	0.8439	0.6508	0.6175	0.5647	0.9223	0.6298	0.7413	1.1118	0.9654	0.9586	1.0432	0.9922	0.478	0.986	1.4869	1.8132	1.7282	2.2837	1.6459	1.1721	1.7966
176	2-aminobutyrate	Amino acid	Glutamate family (alpha-ketoglutarate derived)	1577	GC/MS	1128	1215.7	130	1492-24-6	439691	C02261	HMDB00650	0.8298	0.8468	1.0276	1.0321	0.9442	0.9965	0.7385	0.7653	2.1068	2.0804	2.519	2.7312	1.6999	1.8664	1.0119	1.0035	0.7079	0.8329	0.961	0.8563	1.1907	1.2943	0.5562	0.5247	0.8065	0.8014	1.0303	1.1095	1.0667	1.0877	0.773	0.8014	2.029	2.0001	2.2868	1.9306	1.7756
1016	2'-deoxyadenosine	Nucleotide	Purine metabolism	1553	LC/MS Pos	211	1632	252.1	16373-93-6	13730	C00559	HMDB00101	1.3949	1.0301	0.82	0.7386	0.7465	0.68	1.8745	2.2872	0.5699	0.5699	0.5699	0.5699	0.5699	0.5699	0.9791	0.8928	2.8991	3.2405	0.989	1.011	0.7326	0.6986	1.6508	1.8187	0.981	1	0.8387	0.6871	0.6059	0.5699	1.8966	2.1617	0.6769	0.5699	0.5699	0.5699	0.5699
802	2-linolenoylglycerophosphocholine(18:3n3)*	Lipids	Phospholipids	45869	LC/MS Pos	100005357	5488.2	518.3					1.0112	1.2147	1.0225	1.3961	1.5577	1.4558	0.4147	0.54	0.0744	0.0744	0.0744	0.3444	0.0744	0.0744	0.0744	0.0744	1.0891	1.1168	0.8362	0.7662	1.4053	0.9888	0.866	0.7598	0.975	1.0107	1.6849	1.8108	1.7648	1.1509	0.7172	0.7327	0.0744	0.0744	0.0744	0.3878	0.1866
726	2-linoleoylglycerol (2-monolinolein)	Lipids	Glycerolipids	32536	GC/MS	100000987	2169	408.3	3443-82-1	5365676		HMDB11538	0.5129	0.7705	1	0.9188	1.2298	1.812	1.6192	1.9521	0.1897	0.1897	0.1897	0.1897	0.1897	0.3741	0.5159	0.8596	1.3248	0.9347	0.9529	0.7715	1.7664	1.891	2.2008	2.142	0.6003	0.5234	0.9853	0.8802	1.1568	1.8323	2.1309	2.4062	0.1897	0.1897	0.1897	0.1897	0.1897
762	2-linoleoylglycerophosphocholine*	Lipids	Phospholipids	35257	LC/MS Pos	100001557	5544	520.4					0.8682	0.5258	0.9142	1	2.0561	1.7854	1.1837	1.4645	0.0196	0.0747	0.2839	0.3409	0.2023	0.1212	0.3762	0.314	1.197	0.8426	1.2809	1.4826	1.4708	1.257	1.984	1.8843	0.8497	0.7707	1.4156	1.1415	1.4802	0.8256	1.6119	1.8269	0.0196	0.0196	0.1048	0.3194	0.1988
763	2-linoleoylglycerophosphoethanolamine*	Lipids	Phospholipids	34666	LC/MS Pos	100001776	5541	478.3					1.5066	0.8232	0.8881	0.7478	2.3948	1.5744	0.8117	1.1854	0.093	0.093	0.7183	0.8612	0.7566	0.6185	0.3616	0.3693	1.1119	1.6594	1.1613	1.6306	1.1962	0.6979	1.2403	1.3602	1.3024	1.2534	1.4236	0.9636	0.8888	0.8063	1.3449	1.2438	0.093	0.093	0.3149	0.8292	0.5842
728	2-oleoylglycerol (2-monoolein)	Lipids	Glycerolipids	35848	GC/MS	100000943	2170	410.1	3443-84-3	5319879			0.6459	0.6459	0.6459	0.6459	0.6459	0.6459	1.1901	0.6459	0.6459	0.6459	0.6459	0.6459	0.6459	0.6459	0.743	0.6459	0.6459	0.6459	0.6459	0.6459	0.6459	0.6459	0.8757	1.1243	0.6459	0.6459	0.6459	0.6459	0.6459	0.737	0.6459	1.0864	0.6459	0.6459	0.6459	0.6459	0.6459
764	2-oleoylglycerophosphocholine*	Lipids	Phospholipids	35254	LC/MS Pos	100001556	5640	522.4					0.8209	1.1062	1.3639	1.0194	0.8185	1.2577	1.7197	1.8755	0.4206	0.5358	1.4944	1.3221	1.1129	0.8573	0.6487	0.5978	1.0687	0.7598	0.9806	0.615	0.7638	0.596	2.0405	1.9009	1.2348	1.72	1.8695	2.0837	2.0271	1.2075	3.2137	1.6577	0.4206	0.4206	0.9217	2.2903	0.695
782	2-palmitoleoylglycerophosphocholine*	Lipids	Phospholipids	35819	LC/MS Pos	100001561	5482	494.3					1.4684	1	1.9739	2.1866	2.7209	2.032	0.291	0.291	0.291	0.291	0.291	0.291	0.291	0.291	0.291	0.291	0.6256	0.5372	1.0152	0.6902	1.0458	0.9905	0.5653	0.8367	1.4787	1.5023	2.8578	1.679	1.5238	1.4167	0.291	0.5582	0.291	0.291	0.291	0.3022	0.291
729	2-palmitoylglycerol (2-monopalmitin)	Lipids	Glycerolipids	33419	GC/MS	100001048	2108	129	23470-00-0	123409		HMDB11533	0.7241	0.8303	0.6403	1.0766	0.7672	1.0562	0.3453	0.6897	1.1543	1.4157	0.5675	0.5206	0.9748	1.9111	1.3208	1.5152	1.0366	0.6264	1.2948	1.0467	0.7416	1.3402	0.6019	1.0252	1.8082	1.4078	0.9255	0.8958	0.8048	0.723	1.0635	0.4174	1.5263	1.405	0.9234	1.3893	1.5099
766	2-palmitoylglycerophosphocholine*	Lipids	Phospholipids	35253	LC/MS Pos	100001562	5604	496.3		15061532			1.3994	1.4007	0.5618	0.5588	0.6006	0.5836	0.101	0.101	0.101	0.101	0.224	0.1863	0.101	0.101	0.101	0.101	4.5667	3.3002	4.3777	2.718	2.2315	1.5516	0.5714	0.4967	1.7161	1.7221	1.0471	1.0354	0.408	0.2954	0.2132	0.2807	0.101	0.101	0.101	0.2839	0.101
767	2-palmitoylglycerophosphoethanolamine*	Lipids	Phospholipids	35684	LC/MS Pos	100001652	5598	454.2					1	1.2493	0.3472	0.1662	0.2885	0.236	0.1662	0.1662	0.1662	0.1662	0.1662	0.1662	0.1662	0.1662	0.1662	0.1662	2.196	1.9999	2.2275	1.4553	1.0525	0.9495	0.1662	0.1834	1.5218	1.5827	1	0.6981	0.3523	0.1662	0.1662	0.1981	0.1662	0.1662	0.1662	0.1662	0.1662
804	2-palmitoylglycerophosphoglycerol*	Lipids	Phospholipids	45982	LC/MS Neg	100005718	5497	483.4					0.5547	0.5985	0.4515	0.5092	0.6029	1.0603	2.1046	2.7401	1.2019	0.9993	1.2924	1.1634	1.3419	0.9187	0.8347	0.7625	2.3977	1.6368	0.918	0.769	1.0007	0.8503	1.5628	1.6094	0.5202	0.7285	0.5148	0.5805	1.468	1.5322	1.9302	3.5228	0.1138	0.2295	0.8957	0.5438	0.7722
731	2-stearoylglycerol (2-monostearin)	Lipids	Glycerolipids	34059	GC/MS	100001047	2178	341.3	621-61-4	79075			1.068	1.7799	0.5256	0.5256	1.4093	0.8149	0.5256	0.5256	0.5256	0.5256	0.5256	0.5256	0.932	0.5256	0.5256	1.8119	0.5256	1.5784	0.884	0.5256	0.5256	0.5256	0.5256	0.6021	0.7446	0.5256	0.5256	0.6429	0.5256	1.3872	0.5256	0.5256	0.5256	0.5256	0.7417	0.5256	0.5256
439	3-deoxyoctulosonate	Carbohydrate	Sucrose, glucose,fructose metabolism	15942	GC/MS	100000095	1942	373.2	103404-70-2	4636210			0.1795	0.1795	0.1795	0.1795	0.1795	0.1795	0.1795	0.1795	0.701	0.8106	1.2631	1.1894	0.7625	1.2599	2.1695	1.8064	0.6637	0.1795	0.1795	0.1795	0.1795	0.1795	0.1795	0.1795	0.1795	0.1795	0.1795	0.1795	0.1795	0.1795	0.1795	0.1795	0.512	0.1795	1.0966	0.1795	0.7413
868	3-hydroxybutyrate (BHBA)	Lipids	Cutin and cuticular	542	GC/MS	254	1203.5	116.9	625-72-9	441	C01089	HMDB00357	0.6138	0.6112	0.9161	0.8275	1.8418	2.1172	5.8613	6.5968	0.6336	0.6177	0.8053	0.8686	5.5549	6.3157	4.8544	4.6297	0.6829	0.8268	1.1694	0.9237	0.9956	1.0044	2.208	2.2835	0.6052	0.644	0.972	0.9499	2.16	2.0823	6.4168	6.4857	0.5842	0.549	0.7333	0.6311	5.0479
548	3-hydroxysebacate	Lipids	Free fatty acid	31943	LC/MS Pos	100001145	3595	219.1	73141-46-5	3017884		HMDB00350	1.2453	1.1936	0.9131	0.891	0.898	1.1482	1.0016	1.1098	1.4865	1.1291	1.1584	0.9917	0.7889	1.3206	0.9618	1.1022	1.3487	1.0287	0.9973	0.9552	0.94	0.9984	0.8292	0.7469	1.2044	1.1715	1.0396	1.1738	1.1059	0.944	1.061	1.0157	0.8162	0.8459	1.1588	1.1241	1.0556
255	3-methyl-2-oxovalerate	Amino acid	Branched Chain Amino Acids (pyruvate derived)	15676	LC/MS Neg	100000036	2106	129.2	51829-07-3	47	C00671	HMDB03736	0.3597	0.3597	0.3597	0.3597	0.3597	0.3597	0.5562	0.4597	0.5733	1.2545	0.9709	3.4526	3.4308	1.731	0.3597	0.3597	0.3597	0.3597	0.3597	0.3597	0.3597	0.3597	1.0291	0.8299	0.3597	0.3597	0.3597	0.3597	0.4946	0.3597	0.5632	0.3597	1.3407	2.1077	1.0636	1.0652	0.8714
345	3-phosphoglycerate	Carbohydrate	Calvin cycle and pentose phosphate	1414	GC/MS	132	1754	299	80731-10-8	724	C00597	HMDB00807	1.7806	2.0853	1.0846	0.9315	0.3512	0.4076	0.2876	0.368	3.4009	3.184	2.1496	2.211	0.8826	1.0685	1.3629	1.3263	1.6337	2.1617	0.1429	0.075	0.1884	0.2566	0.4511	0.4452	1.4563	1.485	0.9298	0.8642	0.4774	0.4293	0.6653	0.601	4.4859	3.7445	1.7562	1.4289	1.0246
237	4-guanidinobutanoate	Amino acid	Glutamate family (alpha-ketoglutarate derived)	15681	LC/MS Pos	100000096	1085	146.1	463-003;463-00-3	500	C01035	HMDB03464	1.3426	1.2182	1.3766	1.4975	0.9842	1.0818	0.89	0.6749	1.4722	1.3218	0.8892	1.0795	0.9003	0.9134	0.5689	0.6741	1.0551	1.2536	1.0158	1.0624	0.8978	0.8585	0.4638	0.5239	1.184	1.0848	1.3122	1.7079	0.9575	0.8078	1.2798	1.1462	1.1347	1.5294	0.8156	0.7906	0.6808
49	4-hydroxyphenylpyruvate	Amino acid	Aromatic amino acid metabolism (PEP derived)	11729	GC/MS	1141	1905.4	381.2	156-39-8	979	C01179	HMDB00707	0.393	0.393	0.393	0.5789	0.393	0.393	0.393	0.393	0.393	0.393	0.393	0.393	0.393	0.393	0.393	0.393	0.393	0.393	0.393	1.1871	0.8129	1.3055	0.393	0.393	0.393	0.393	0.393	0.393	1.5771	0.393	0.393	0.393	0.393	0.393	0.393	0.393	0.393
257	4-methyl-2-oxopentanoate	Amino acid	Branched Chain Amino Acids (pyruvate derived)	22116	LC/MS Neg	100000551	2200	129.2	816-66-0	70	C00233	HMDB00695	0.2014	0.2014	0.3465	0.702	0.8079	0.4581	0.9922	1.0078	1.2269	1.5937	2.2886	4.2819	3.8931	2.24	0.2014	0.2014	0.2014	0.2014	0.2014	0.4731	0.6979	0.5524	1.3342	1.1743	0.2014	0.2014	0.3744	0.4967	1	1.4875	0.7756	0.6843	1.4795	2.3434	1.1046	1.4663	1.3961
285	5-methylthioadenosine (MTA)	Amino acid	Amines and polyamines	1419	LC/MS Pos	212	2427	298.1	2457-80-9	439176	C00170	HMDB01173	0.8893	1.033	0.9719	1.7524	1.2076	0.97	0.6315	0.6636	1.6599	0.8711	0.9098	1.0281	0.8655	0.4293	0.8155	0.9273	2.7972	3.414	1.7374	2.2228	1.1803	1.2844	1.4073	0.6799	0.5607	0.7167	0.7782	0.9685	1.0672	1.2496	0.8223	0.9433	1.5947	1.6804	0.6145	0.4835	0.9142
165	6-oxopiperidine-2-carboxylic acid	Amino acid	Aspartate family (OAA derived)	43231	GC/MS	100004499	1529.7	170.1	34622-39-4	3014237			1.7671	1.2987	1.4854	1.5387	0.671	0.9185	0.6624	0.766	1.0045	0.7955	1.2292	1.7811	0.8644	0.9681	0.3605	0.3095	2.0186	2.1331	1.356	0.8382	1.4805	1.22	0.7313	0.9955	0.7702	1.4235	1.2351	1.0522	0.9547	1.4895	0.5356	0.4203	1.3783	1.0869	1.1613	1.002	0.6091
696	9(S)-HpODE	Lipids	Oxylipins	42269	LC/MS Neg	176	5256.5	311.2	29774-12-7	9548877	C14827		1.486	1.3792	1.2653	1.1699	1.0062	0.9938	1.0918	1.1931	0.344	0.3727	0.4468	0.483	0.4555	0.4582	1.434	1.515	0.7975	0.6773	1.1589	1.1428	0.9661	1.1412	0.4594	0.465	1.8343	1.9664	1.5945	1.5353	0.9283	0.9746	1.0124	1.2392	0.1897	0.2917	0.4405	0.5003	0.6411
693	9(S)-HpOTrE	Lipids	Oxylipins	39731	LC/MS Neg	100002983	5204.2	309.1	111004-08-1	6450029			1.7171	1.4856	1.5711	1.4595	1.0315	1.0363	1.0633	1.1122	0.1635	0.206	0.3386	0.3856	0.2785	0.3202	0.9685	0.9561	0.8568	0.7327	1.2102	1.1751	1.1548	1.2472	0.4475	0.5083	2.1207	2.2743	1.6571	1.7874	1.0875	0.9427	0.7942	1.0284	0.1218	0.1317	0.3171	0.5419	0.6218
869	acetoacetate	Lipids	Cutin and cuticular	33963	GC/MS	1218	1285	231.1	3483-11-02	96	C00164	HMDB00060	0.5938	0.788	0.7973	0.8733	0.9621	0.8985	4.3798	4.1481	0.8303	1.0379	1.1661	1.4048	1.5636	1.9192	2.1365	2.7288	0.6402	1.1153	0.8174	0.5805	0.7522	0.7353	2.0918	1.7434	0.5183	0.5972	0.6525	0.4148	1.1724	1.3862	4.7474	4.8177	1.0685	1.2263	0.8196	0.8104	1.4899
1026	adenine	Nucleotide	Purine metabolism	554	GC/MS	880	1804.2	264	73-24-5	190	C00147	HMDB00034	0.8863	0.8243	0.7069	0.7769	1.1645	1.3232	1.2187	1.3338	1.7054	1.5755	0.9179	0.9622	0.7002	0.8216	2.1957	2.4111	1.0378	1.3715	0.7596	0.6364	0.7661	0.8029	2.2593	2.3191	0.8848	0.8289	0.6301	0.7058	1.186	1.1469	1.1708	1.2566	1.9176	1.6711	0.7024	0.5279	0.8946
1027	adenosine	Nucleotide	Purine metabolism	555	LC/MS Pos	798	1650	268.1	58-61-7	60961	C00212	HMDB00050	0.9182	0.6839	0.7542	0.9763	1.2468	1.3747	6.8311	7.2906	0.4663	0.4416	0.417	0.3225	0.333	0.3643	3.1113	3.009	0.9728	0.9962	1.0038	1.0128	1.1256	1.1695	5.5981	5.3922	0.7931	0.7774	0.7793	0.9327	1.223	1.2187	7.7938	7.188	0.6294	0.6673	0.3508	0.3334	0.3787
1028	adenosine 2'-monophosphate (2'-AMP)	Nucleotide	Purine metabolism	36815	LC/MS Neg	100001694	1497	346.1	130-49-4	94136	C00946	HMDB11617	1.6198	1.2675	0.5663	0.6275	0.4345	0.4345	0.4345	0.4345	1.8486	1.9389	1.451	1.7434	1.1627	0.8902	0.6899	0.6471	0.6978	1.1098	0.529	0.4345	0.4345	0.4345	0.4345	0.4345	1.5946	1.5827	0.7815	0.8102	0.4345	0.4345	0.4345	0.4345	2.5054	2.3912	1.4679	1.3824	1.0538
1031	adenosine 3'-monophosphate (3'-AMP)	Nucleotide	Purine metabolism	35142	LC/MS Pos	100001449	1451	348.1	84-21-9	41211	C01367	HMDB03540	0.5134	0.6689	0.6981	0.8376	1.2268	1.4174	1.1891	1.6353	0.9819	1.0331	0.9588	1.1801	1.0181	1.6385	2.8424	2.2794	0.4746	0.4766	0.2991	0.2307	0.5193	0.7145	1.6015	1.3194	0.6572	0.418	0.7779	0.7079	1.176	1.1868	1.4069	1.3777	1.1427	1.23	1.2296	0.7834	0.9827
1033	adenosine 5'-monophosphate (AMP)	Nucleotide	Purine metabolism	32342	LC/MS Pos	209	1210	348.1	149022-20-8	6083	C00020	HMDB00045	1.3672	1.3315	0.9691	0.955	0.9474	1.0003	0.8178	0.8347	1.5361	1.5729	1.7905	1.4396	1.1519	1.5667	1.4867	1.5869	0.9997	1.1692	0.6471	0.5745	0.6357	0.7583	0.9373	0.8689	1.1526	1.1423	1.0229	1.1038	0.8895	0.8948	0.7172	0.7018	1.3803	1.2896	1.4985	1.1761	1.2435
1035	adenosine-2',3'-cyclic monophosphate	Nucleotide	Purine metabolism	37467	LC/MS Pos	72	1484	330.2	37063-35-7	2024	C02353	HMDB11616	0.9713	1.0598	1.305	1.665	1.5181	1.4044	0.8326	1.0122	0.847	0.833	1.5967	1.5116	1.3426	1.227	0.9252	0.9878	0.5712	0.6855	0.8797	0.7815	0.9786	1.1349	1.2045	0.8806	0.9579	0.8606	1.2017	1.234	1.6036	1.3645	1.0004	1.0291	0.7769	0.7237	1.0592	1.07	0.9958
1037	adenylosuccinate	Nucleotide	Purine metabolism	18360	LC/MS Neg	1303	569	462.1	19046-78-7	195	C03794	HMDB00536	0.6283	0.6283	0.6283	0.6283	0.6283	0.6283	0.6283	0.6283	1.7538	2.0638	0.768	1.1043	0.8957	0.6283	0.6283	0.6283	0.6283	0.6283	0.6283	0.6283	0.6283	0.6283	0.6283	0.6283	0.6283	0.6283	0.6283	0.6283	0.6283	0.6283	0.6283	0.6283	2.3726	2.3789	0.927	1.073	0.7569
	adipamide			20722	GC/MS	100000867	1716.4	229.1	628-94-4	12364			0.638	1.2415	0.638	1.079	0.638	0.7042	0.638	0.638	0.638	1.0892	0.638	1.2359	0.638	0.638	0.638	0.638	0.638	0.638	0.8422	0.638	0.638	0.8671	0.921	0.638	0.7595	0.638	0.638	0.8829	0.7217	0.638	1.0247	1.2232	1.4443	1.7587	1	1.5138	0.638
123	alanine	Amino acid	Aspartate family (OAA derived)	1126	GC/MS	811	1147.6	115.9	56-41-7	5950	C00041	HMDB00161	2.2906	2.3708	0.8344	0.8924	0.8093	0.8896	0.8012	0.8537	2.9426	2.9489	2.4879	2.6352	2.5401	2.7562	1.1076	1.1576	2.6407	2.9587	0.7476	0.6384	0.5445	0.597	0.7857	0.8385	2.4421	2.3996	0.7965	0.8701	0.946	0.9531	0.8948	0.9641	2.8381	2.6935	2.2599	1.9375	2.6998
124	allo-threonine	Amino acid	Aspartate family (OAA derived)	15142	GC/MS	100000272	1417.8	219	28954-12-3	99289	C05519	HMDB04041	0.4096	0.3264	1.0123	0.6747	0.8502	0.935	1.0731	1.2731	0.6847	0.5024	1.3644	1.3346	1.3171	1.343	1.0644	1.124	0.3141	0.51	0.7942	0.6244	0.9877	1.1133	1.1478	1.1934	0.363	0.405	0.8511	0.7159	0.8695	0.9961	1.394	1.3566	0.4376	0.4664	1.3253	1.2748	1.6128
331	alpha-ketoglutarate	Carbohydrate	TCA cycle	33453	GC/MS	93	1779	419.1	305-72-6;328-50-7;22202-68-2	51	C00026	HMDB00208	0.0693	0.0693	0.5991	0.677	1.2736	1.6383	6.4845	7.8889	1	0.9751	1.1657	0.8951	0.9205	0.896	4.7032	5.0296	0.0693	0.2039	0.0693	0.0693	0.0693	0.1504	7.2343	5.9231	0.5603	0.3257	1.8915	2.1581	2.3311	2.3399	5.1389	5.5093	1.0483	0.9517	0.8992	0.6412	1.0608
979	alpha-tocopherol	Cofactors, Prosthetic Groups, Electron Carriers	Tocopherol metabolism	1561	GC/MS	1105	2305.4	502.5	59-02-9;10191-41-0	14985	C02477	HMDB01893	0.4439	0.4508	1.1137	0.7639	0.8863	1.9487	1.5896	1.4103	0.1554	0.1501	0.3038	0.1948	0.2968	0.2792	0.1254	0.1365	1.9363	2.4398	1.8671	1.7279	2.6765	1.6719	1.9369	2.7186	0.4439	0.9307	1.189	0.9735	1.6344	1.3688	1.0265	0.8578	0.1348	0.1126	0.2504	0.4026	0.2757
370	arabinose	Carbohydrate	Amino sugar and nucleotide sugar	575	GC/MS	828	1631.6	217	28697-53-2	66308	C00216	HMDB00646	1.318	1.2815	1.1029	1.2662	0.9734	1.2395	0.6397	0.7458	0.6442	0.6899	1.295	1.2077	0.6317	0.7931	0.1847	0.1596	1.8325	2.1365	1	0.8833	1.4122	1.4476	0.9176	0.8459	1.4566	1.3665	1.0162	1.0408	1.1136	1.0424	0.4343	0.3774	0.6408	0.6521	0.9035	0.9838	0.5707
372	arabitol	Carbohydrate	Amino sugar and nucleotide sugar	38075	GC/MS	100000012	1687.5	307.1	7643-75-6	94154	C01904	HMDB01851	2.1956	2.2302	0.9085	1.2619	0.8947	1.237	1.0915	0.9119	0.2484	0.2668	0.4034	0.596	0.466	0.353	0.4905	0.3807	3.2452	3.8918	2.0901	1.5047	1.123	1.1262	0.8681	1.0881	2.0919	2.0519	0.9288	0.9821	1	1.1305	1.0414	1.0057	0.2153	0.1953	0.4475	0.1969	0.331
184	arginine	Amino acid	Glutamate family (alpha-ketoglutarate derived)	1638	LC/MS Pos	231	650	175.2	1119-34-2	232	C00062	HMDB00517	3.4677	3.1054	0.8359	0.9168	0.4808	0.5033	0.2865	0.2971	8.5644	8.4596	3.7337	3.7343	1.7486	2.2531	0.5575	0.577	4.4009	5.0707	1.2217	1.0832	0.5942	0.5474	0.32	0.2791	3.2561	3.3324	0.8815	0.9009	0.4701	0.5107	0.2709	0.251	8.7279	8.9373	3.7879	3.1684	2.1742
185	argininosuccinate	Amino acid	Glutamate family (alpha-ketoglutarate derived)	15497	LC/MS Pos	232	689	291.2	156637-58-0	16950;828	C03406	HMDB00052	1.6664	1.6756	0.4934	0.4757	0.2907	0.348	0.4095	0.364	8.9633	9.5808	6.2534	6.5469	3.8511	3.8187	1	1.8579	1.2108	1.5623	0.2477	0.1886	0.0977	0.0977	0.1422	0.1326	2.0407	1.8397	0.9073	0.6651	0.392	0.3232	0.5507	0.4975	12.549	13.4527	7.0735	5.8095	3.2601
1279	arginylisoleucine	Peptide	Dipeptide	40070	LC/MS Pos	100003153	1554	288.3	62632-70-6	433625			0.2266	0.3403	0.9368	0.2266	0.2266	0.2266	0.2266	0.2266	0.2266	0.2266	0.2266	14.7097	0.2266	0.2266	0.2266	0.2266	0.2266	0.2266	1.0632	0.2266	0.2266	0.2266	0.2266	0.2266	0.2266	0.2266	0.2984	0.2266	0.2266	0.2266	0.2266	0.2266	3.5842	3.9241	0.2266	1	0.2266
1156	arginylvaline	Peptide	Dipeptide	41395	LC/MS Pos	100003577	944.9	274.2	2896-20-0	335257			0.3067	0.3067	0.3067	0.3067	0.3067	0.3067	0.3067	0.3067	0.3067	0.3067	0.3067	1	0.3067	0.3067	0.3067	0.3067	0.3067	0.3067	0.3067	0.3067	0.3067	0.3067	0.3067	0.3067	0.3067	0.3067	0.3067	0.3067	0.3067	0.3067	0.3067	0.3908	8.935	10.4304	0.3067	0.3067	0.3067
963	ascorbate (Vitamin C)	Cofactors, Prosthetic Groups, Electron Carriers	Ascorbate metabolism	1640	GC/MS	233	1850.1	332.1	134-03-2		C00072	HMDB00044	0.975	1.025	1.0905	1.2184	1.5797	2.18	17.4107	10.8798	0.5619	0.5046	0.7369	0.6551	0.3593	0.6822	0.4046	0.4762	0.8784	14.7367	0.5441	0.3667	1.5121	1.1858	18.4956	19.0419	0.2661	0.2216	0.2772	0.2559	2.0511	4.113	16.2938	14.0801	0.0867	0.0627	0.1394	0.0873	0.0757
125	asparagine	Amino acid	Aspartate family (OAA derived)	512	GC/MS	917	1617.5	188	70-47-3	6267	C00152	HMDB00168	3.1294	3.2289	0.7644	0.7887	0.569	0.7639	0.1501	0.1187	20.6951	18.8808	5.3354	5.3416	1.8726	2.0699	0.1306	0.1294	4.0203	5.1677	1.2049	0.9491	1.0119	0.9881	0.0762	0.048	3.8253	4.0874	0.9228	0.9056	0.6632	0.7773	0.1051	0.1233	24.1705	20.4333	4.931	4.2726	2.4159
126	aspartate	Amino acid	Aspartate family (OAA derived)	15996	GC/MS	234	1529.7	232	56-84-8	5960	C00049	HMDB00191	1.7253	1.6741	1.331	1.2824	1.0477	1.0706	0.7743	0.7989	2.0254	1.7478	1.3838	1.3663	0.9801	0.9267	0.3429	0.3836	0.9744	1.0803	1.0199	0.8515	0.8042	0.9319	0.7021	0.6387	1.7569	1.7639	1.5503	1.6886	1.0382	0.9774	0.7722	0.8572	2.7316	2.4496	1.3905	0.917	0.902
572	azelate (nonanedioate)	Lipids	Free fatty acid	18362	LC/MS Neg	2029	1322	187.2	123-99-9	2266	C08261	HMDB00784	1.5888	1.2512	1.6054	1.6403	0.88	1.0061	0.7532	0.9211	1.0657	1.032	1.2723	1.8368	1.6246	1.2939	0.6838	0.5341	0.7714	0.9939	1.2385	0.9638	0.8895	0.95	0.7372	0.7104	1.5383	1.3607	1.1834	1.1894	0.8896	0.996	0.5341	0.5341	0.9181	1.0612	1.0757	1.004	1.2054
1122	beta-alanine	Nucleotide	Pyrimidine metabolism	55	GC/MS	244	1451.8	174	56-41-7;107-95-9	239	C00099	HMDB00056	1.4488	1.5297	0.3978	0.5283	0.5228	1.0895	0.5944	0.4822	4.7849	5.3929	2.1922	1.7292	1.0082	3.0314	0.4536	0.6954	2.3365	3.4729	1.2113	0.9918	0.9225	0.8069	0.5211	0.6329	1.5392	1.6664	0.6902	0.9833	0.6407	1.0167	0.3491	0.2932	2.7782	2.5847	3.1404	1.6165	2.4401
262	beta-hydroxyisovalerate	Amino acid	Branched Chain Amino Acids (pyruvate derived)	12129	GC/MS	1442	1251.5	130.9	625-08-1	69362		HMDB00754	0.685	0.4196	1.2172	1.4582	0.9312	1.2129	0.1617	0.1617	0.6234	0.899	2.362	2.1469	2.0621	3.6329	0.4762	0.6679	0.6367	0.7275	1.3696	1	1.0296	1.0073	0.4105	0.1617	0.6219	0.5682	2.0501	1.6067	1.2747	1.0094	0.1617	0.1617	0.536	0.2312	3.78	1.8809	3.2805
576	caproate (6:0)	Lipids	Free fatty acid	32489	LC/MS Neg	926	2766	115.2	142-62-1	8892	C01585	HMDB00535	1.293	1.4526	1.1413	0.6227	0.3782	0.8161	0.6011	0.7105	3.3013	1.5543	0.8587	2.5537	1.6232	1.1436	1.7573	1.6647	1.2881	1.1611	0.7615	0.8385	0.6015	0.5185	0.3194	0.3344	1.1153	1.2	0.5535	0.8055	0.8358	0.924	0.4281	0.477	2.0919	2.2991	1.3037	1.0909	1.3295
822	choline phosphate	Lipids	Choline metabolism	34396	LC/MS Pos	267	695	184.1	72556-74-2	1014	C00588	HMDB01565	0.6072	0.6951	0.7987	0.7384	1.1198	0.9833	1.5278	1.6187	1.4478	1.3215	1.8296	1.9839	1.5389	1.8636	0.4547	0.5154	0.5222	0.5451	0.5456	0.5179	0.9502	1.0167	3.58	3.1715	0.7184	0.6365	0.6629	0.6407	0.9958	1.0083	1.527	1.3446	1.1288	1.1913	1.5397	1.3008	1.4173
333	citrate	Carbohydrate	TCA cycle	1564	GC/MS	1124	1763.4	273.1	77-92-9	311	C00158	HMDB00094	1.0176	1.0526	1.2208	1.0968	0.9824	0.837	0.7352	0.8761	3.0062	2.5805	3.0444	3.1298	1.8346	1.7727	0.8734	0.9328	0.6838	0.8438	0.5643	0.5041	0.6313	0.7754	1.1372	1.0241	0.8687	0.8773	1.1448	1.0035	0.8949	0.7628	0.854	1.0167	2.335	2.5272	1.7867	1.6482	1.37
189	citrulline	Amino acid	Glutamate family (alpha-ketoglutarate derived)	2132	LC/MS Pos	391	715	176.1	372-75-8	9750	C00327	HMDB00904	1.2511	0.9287	0.7268	0.7638	0.7008	0.7778	0.9254	1.0713	6.3722	6.3253	6.8094	6.2943	5.033	5.3129	3.0766	3.3508	1.263	1.6992	0.8149	0.526	0.5949	0.4855	0.5176	0.539	0.9593	1.2733	0.6772	0.7525	0.733	0.6275	0.9393	1.0407	7.0051	6.3621	6.1165	5.3786	4.4456
11	cystathionine	Amino acid	Serine family (phosphoglycerate derived)	15705	GC/MS	310	1979.6	218.1	535-34-2	439258	C02291	HMDB00099	1.5374	1.7331	1.7652	1.137	0.9792	1.0073	0.4517	0.3807	2.0296	2.132	2.2851	1.9522	1.3458	1.5704	0.9781	0.9848	0.284	0.284	0.9637	0.6203	0.9191	0.9927	0.702	0.899	1.6997	1.8439	1.6856	1.4718	1.1676	0.9735	0.284	0.284	1.4357	1.4937	2.123	1.7601	0.949
12	cysteine	Amino acid	Serine family (phosphoglycerate derived)	31453	GC/MS	800	1560.1	218	52-90-4;56-89-3	5862	C00097	HMDB00574	0.4497	0.4497	0.4497	0.4497	0.4497	0.4497	0.4497	0.4497	1	0.4497	0.4497	0.4497	0.4497	0.7354	2.7936	2.6547	0.4497	0.4497	0.4497	0.4497	0.4497	0.4497	0.4497	0.4497	0.4497	0.4497	0.4497	0.4497	0.4497	0.4497	0.4497	0.4497	1.2677	0.9427	0.9284	0.6346	1.0573
1094	cytidine	Nucleotide	Pyrimidine metabolism	514	LC/MS Pos	827	1065	244	65-46-3	6175	C00475	HMDB00089	1.4366	1.5486	1.059	1.353	1.0832	1.1704	0.9035	0.9396	0.5222	0.5357	0.392	0.4952	0.4637	0.5196	0.4642	0.4891	1.8251	2.3875	1.0937	1.0198	0.8245	1.1059	1.168	0.9802	1.6795	1.6744	1.4807	1.3854	1.1331	1.1375	0.9364	1.0661	0.4348	0.487	0.4335	0.4688	0.4264
964	dehydroascorbate	Cofactors, Prosthetic Groups, Electron Carriers	Ascorbate metabolism	1659	GC/MS	301	1800	245.1	490-83-5	835	C05422	HMDB01264	0.3034	0.1992	0.3385	0.6214	1.7009	1.9084	2.1384	3.3167	0.1992	0.1992	0.7863	0.6621	0.9378	1.0622	2.1685	2.0348	0.1992	0.1992	0.1992	0.1992	0.2976	0.556	2.5719	3.1753	0.8903	0.7045	1.6982	1.6563	4.2736	4.2135	4.1616	3.832	0.4855	0.1992	0.9092	0.9484	0.922
583	dihomo-linoleate (20:2n6)	Lipids	Free fatty acid	17805	LC/MS Neg	1231	5722	307.3	2091-39-6	6439848	C16525	HMDB05060	0.5437	0.7773	1.26	1.1893	0.9889	1.7112	1.2276	1.413	0.0424	0.0424	0.0667	0.0823	0.0542	0.0597	0.065	0.0727	2.1257	2.3632	1.8391	1.9269	1.9798	1.487	0.9259	1	0.9164	1.1536	0.991	1	1.2836	1.2435	0.7212	0.7968	0.0424	0.0424	0.1243	0.0424	0.0424
584	dihomo-linolenate (20:3n3 or n6)	Lipids	Free fatty acid	35718	LC/MS Neg	100001739	5600	305.4	17046-59-2	5280581	C03242	HMDB02925	0.7513	0.6967	0.9298	1.0987	0.8739	1.2285	0.339	0.4708	0.4514	0.5721	1.0702	1.0762	1.2185	1.2121	0.4549	0.3937	1.0945	1.0761	1.2262	1.1123	1.4256	1.268	0.3823	0.3969	0.9202	1.0755	0.9503	1.1954	1.6018	1.486	0.6071	0.6669	0.5926	0.7603	1.1229	0.6892	0.8512
592	eicosenoate (20:1n9 or 11)	Lipids	Free fatty acid	33587	LC/MS Neg	100001335	5955	309.4		5282768			1.5361	1.3831	2.0482	1.7792	1.2012	1.8998	1.5699	1.6526	0.6126	0.6313	0.8188	0.9641	0.8071	0.5369	0.6971	0.7535	1.0359	1.6806	0.7681	0.8121	0.8363	0.9431	1.2031	1.2531	1.6407	2.2374	1.7226	1.4806	1.5765	1.2705	1.3136	1.3421	0.4764	0.6519	0.7582	0.6739	0.6411
852	ergosterol	Lipids	Sterols	27553	GC/MS	100001020	2346.1	363.3	57-87-4	444679	C01694	HMDB00878	0.5561	0.6742	1.6393	1.2067	1.3323	1.2511	1.3796	1.1599	0.4348	0.3963	0.4107	0.5068	0.8401	0.565	0.4937	0.4584	1.3475	0.7551	0.8164	1.2645	1.604	1.4281	1.2005	1.505	1.1722	1.4954	1.0867	0.9452	1.1664	1.0392	1.0437	0.9901	0.7596	0.6676	1.0844	1.3144	0.9621
517	erlose	Carbohydrate	Sucrose, glucose,fructose metabolism	42037	LC/MS Neg	100003721	998	503.2	13101-54-7	193471			0.2745	0.2745	0.4298	0.3951	1.009	1.1367	4.4173	5.3144	0.991	0.9773	0.2745	0.2745	0.988	0.2745	5.6536	6.0788	0.2745	0.5203	0.2745	0.2745	0.5426	0.2745	1.6584	1.8204	0.3594	0.338	0.4469	0.4995	1.2591	1.364	4.9077	4.9251	0.8234	1.0847	0.2745	0.2745	0.886
376	erythronate*	Carbohydrate	Amino sugar and nucleotide sugar	33477	GC/MS	100001320	1546.9	292.1	88759-55-1	2781043		HMDB00613	1.2141	1.3363	0.9703	0.9177	0.9962	1.029	0.7512	0.7815	0.8916	0.95	1.329	1.4576	0.8428	1.1099	0.8108	0.963	1.727	2.1127	1.1099	1.0038	1.1529	1.1975	0.8921	0.913	1.2992	1.1486	0.8957	0.9801	0.9598	1.0199	0.6266	0.6611	0.925	0.8583	1.2086	0.9538	1.0228
966	erythronic gamma-lactone	Cofactors, Prosthetic Groups, Electron Carriers	Ascorbate metabolism	21038	GC/MS	100000922	1450	247.1	15667-21-7;156678-21-7	5325915		HMDB00349	0.3113	0.3113	0.3113	0.3113	1.5988	0.3113	1.6399	1.2894	0.3113	0.3113	0.3113	0.3113	0.3113	0.3166	0.3113	0.6446	0.3113	0.6717	0.3113	0.3113	0.3113	0.3113	1	2.8464	0.4468	0.3113	1.4599	1.7038	1.6397	1.9294	1.7888	1	0.3113	0.3113	1.1677	0.8848	0.3113
823	ethanolamine	Lipids	Choline metabolism	34285	GC/MS	420	1074	102	141-43-5	700	C00189	HMDB00149	0.3245	0.4814	1.3043	1.1835	1.3537	0.8402	1.0276	1.2827	0.3979	0.3947	1.6367	1.9636	2.4933	1.7446	3.9298	2.6533	0.6431	0.4698	0.6073	0.5778	0.6164	0.9724	1.4026	0.8995	0.288	0.1874	0.863	0.8304	1.4183	0.9513	1.2264	1.5129	0.9662	1.0998	1.0338	1.2513	1.2701
452	fructose	Carbohydrate	Sucrose, glucose,fructose metabolism	577	GC/MS	878	1758	217	57-48-7	5984	C00095	HMDB00660	0.8942	0.8594	1.0507	1.1676	1.5475	1.6295	4.2417	4.7865	0.5202	0.5251	0.3278	0.2872	0.5567	0.5987	2.5112	2.6105	1.042	1.1222	0.8116	0.8051	0.815	0.958	3.3256	3.0598	0.9494	0.755	1.3111	1.3217	1.9223	1.6906	4.598	5.0086	0.6002	0.7592	0.3398	0.2443	0.7474
316	fructose-6-phosphate	Carbohydrate	Glycolysis	12021	GC/MS	1232	1994.9	315.1	103213-47-4	69507	C05345	HMDB00124	0.5452	0.3665	0.8874	0.8517	1.1343	1.0437	1.6875	1.8109	1.4431	1.4585	0.7388	0.9563	1.3704	1.8155	2.4983	2.4065	0.1378	0.1476	0.1506	0.0715	0.2373	0.2933	1.9398	2.0723	0.5627	0.4479	0.876	0.6647	1.1702	1.124	1.8251	2.4682	1.5371	1.4163	0.6348	0.676	1.6848
334	fumarate	Carbohydrate	TCA cycle	1643	GC/MS	330	1382.1	245	100-17-8		C00122	HMDB00134	0.6261	0.6549	1.035	0.8828	1.1182	1.0519	0.989	1.011	3.3348	3.3376	3.2519	3.5435	3.7463	3.4886	1.6021	1.6757	0.5332	0.6652	0.6695	0.5314	0.503	0.5136	0.7955	0.7365	0.6614	0.7072	1.0274	0.9726	1.1308	1.2756	0.9562	1.0464	3.0462	2.8734	2.8723	2.4979	3.2928
457	galactose	Carbohydrate	Sucrose, glucose,fructose metabolism	12055	GC/MS	287	1793.8	203.9	59-23-4	3037556	C01582	HMDB00143	1.8249	1.3335	0.9968	1.0667	1.1328	1.3662	0.9993	0.8684	1.0007	0.946	0.633	0.5213	0.4106	0.737	0.2555	0.2936	1.6584	1.9145	1.0709	0.9611	1.0943	1.2267	0.8842	1.1085	1.5766	1.5088	1.0828	1.5035	1.3201	1.4291	0.9097	0.6767	0.686	0.6793	0.6567	0.5336	0.6955
193	gamma-aminobutyrate (GABA)	Amino acid	Glutamate family (alpha-ketoglutarate derived)	1416	GC/MS	141	1539.7	304.1	56-12-2	119	C00334	HMDB00112	0.79	0.7465	0.6467	0.6803	0.7176	1.0216	1.7998	1.6998	8.8599	7.1907	5.7651	5.4393	9.3383	18.5184	30.9348	50.1109	0.9784	1.2744	0.7697	0.6333	0.6769	0.7106	0.6486	0.6143	0.9498	0.8669	0.8429	1.1662	0.7696	1.0139	1.2206	0.9861	4.8259	4.6322	5.9511	4.0435	14.8368
297	gamma-glutamyl-2-aminobutyrate	Amino acid	Glutathione metabolism	37092	LC/MS Pos	100001502	1589	233.1					0.4018	0.2579	0.9445	0.9499	1.5042	1.4252	1.2613	1.301	1.18	1.2585	1.4529	1.1381	0.9648	1.3255	0.7487	0.9228	0.353	0.3467	1.0171	0.9829	1.4901	1.6448	0.3161	0.2756	0.4286	0.4837	1.0348	0.9652	1.6439	1.5822	1.6369	1.431	1.0937	1.0806	1.4622	0.8152	1.1613
1124	gamma-glutamylalanine	Peptide	gamma-glutamyl	37063	LC/MS Pos	100001843	1108	219	5875-41-2	440103			0.8198	0.7211	0.6392	1.3426	1.0062	0.7813	0.7337	0.9938	1.4244	1.5353	2.8123	3.353	2.8508	1.9961	1.1786	1.0919	1.0748	1.2311	0.5674	0.5176	0.4197	0.6941	0.5816	0.4751	0.3635	0.3635	0.3635	0.461	0.3635	0.4938	0.9971	0.3635	1.2558	1.2524	1.8572	1.4977	1.5145
1126	gamma-glutamylglutamate	Peptide	gamma-glutamyl	36738	LC/MS Pos	331	1036	277.1	1116-22-9	92865	C05282	HMDB11737	0.8797	0.7234	0.4469	0.4105	0.4105	0.796	1.012	0.8535	2.4738	2.3368	2.7676	2.9769	2.1113	2.4502	0.5605	1	0.4105	0.4105	0.4105	0.4105	0.4105	0.4105	0.9707	0.4105	0.4105	0.4105	0.4105	0.4307	0.4105	0.824	0.4376	0.4105	2.268	2.2431	1.8724	1.5721	1.6436
1128	gamma-glutamylglycine	Peptide	gamma-glutamyl	33949	GC/MS	100001294	1934	375.2	1948-29-4	165527		HMDB11667	0.7636	0.7636	0.7636	0.7636	0.7636	0.7636	0.7636	0.7636	1.0128	1.0245	0.9872	0.7636	0.8767	1.1723	0.7636	0.7636	0.7636	0.7636	0.7636	0.7636	0.7636	0.7636	0.7636	0.7636	0.7636	0.7636	0.7636	0.7636	0.7636	0.7636	0.7636	0.7636	0.7636	0.7636	0.9759	0.7636	1.0241
1130	gamma-glutamylisoleucine*	Peptide	gamma-glutamyl	34456	LC/MS Pos	100001485	2644	261.2		14253342		HMDB11170	0.2091	0.2437	0.9008	0.6816	1.0944	1	0.3262	0.4982	6.8045	5.0373	8.1496	8.6287	8.6314	10.5518	1.2821	1.5101	0.6474	0.2404	0.754	0.8717	1.0638	1.3468	0.9829	0.5112	0.2091	0.4421	0.948	0.809	1.0062	1.1367	0.5486	0.3768	4.0502	3.9896	6.3375	5.3436	8.0449
1131	gamma-glutamylleucine	Peptide	gamma-glutamyl	18369	LC/MS Pos	1268	2744	261.2	2566-39-4	151023		HMDB11171	0.3661	0.4196	0.817	0.7099	1.1557	0.6321	0.3661	0.4916	9.2485	8.1236	12.8974	11.8951	16.3073	16.9549	2.2883	2.7292	0.4237	0.3661	0.6211	0.5836	0.721	0.8443	2.1622	1.7728	0.3661	0.43	0.9858	0.9402	0.9175	1	0.824	0.9864	11.521	12.2862	16.2161	13.8587	22.5794
1134	gamma-glutamylphenylalanine	Peptide	gamma-glutamyl	33422	LC/MS Pos	100000491	2846	295.1	7432-24-8	111299		HMDB00594	1	0.4139	0.8019	0.4139	0.6107	0.6288	0.4791	0.4139	2.6393	2.0732	2.8889	2.4808	2.4541	2.7513	0.9642	1.2136	0.4139	0.4139	0.687	0.4139	0.6564	1.0428	0.6782	0.4139	0.4139	0.4139	0.4139	1.2656	0.4139	0.6579	0.4139	0.6032	1.0313	1.8903	1.9402	1.8294	2.3036
1135	gamma-glutamylthreonine*	Peptide	gamma-glutamyl	33364	LC/MS Pos	100001314	977	249.1	5652-48-2				0.3898	0.801	0.3898	0.8659	0.6348	0.8088	0.7793	0.9049	2.5743	1.8182	3.0411	3.5035	2.6956	3.2497	1.1347	1.1166	0.3898	0.3898	0.9832	0.7469	0.7514	0.9034	1.0168	1.3039	0.3898	0.3898	0.3898	0.3898	1.0431	0.9087	1.1229	0.6226	2.0195	1.865	2.5286	2.4993	2.8096
1138	gamma-glutamylvaline	Peptide	gamma-glutamyl	32393	LC/MS Pos	100001126	2040	247.2	2746-34-1	7015683		HMDB11172	0.5341	0.5401	0.7549	0.7848	0.987	1.1503	0.4763	0.4021	6.163	5.6251	8.52	8.2126	8.3573	9.3104	1.3228	1.6614	0.4648	0.6184	0.9954	1.0046	1.319	1.1134	0.5384	0.5038	0.7858	0.7293	0.8609	0.8734	1.0381	1.076	0.5203	0.6209	4.1028	4.4334	6.0667	5.3886	6.25
463	glucoheptose	Carbohydrate	Sucrose, glucose,fructose metabolism	20705	LC/MS Neg	100000852	694	209.1	62475-58-5	71306729			0.5946	0.4694	1.0791	0.9209	1.1073	1.5604	2.8377	3.4259	0.3164	0.3164	0.3164	0.3164	0.3677	0.3164	0.3164	0.3164	0.4537	0.4028	0.7616	0.7472	1.1697	1.0915	2.9178	2.7567	0.603	0.6228	1.0338	1.0193	1.4395	1.4851	2.4251	2.2149	0.3164	0.3164	0.3164	0.3164	0.3737
378	gluconate	Carbohydrate	Amino sugar and nucleotide sugar	587	GC/MS	338	1879.4	333	527-07-1	10690	C00257	HMDB00625	0.9081	1.0266	1.2909	1.6384	4.8035	4.7059	20.6803	22.4007	0.722	0.6032	0.6515	0.9734	0.8322	0.551	2.0666	1.8451	0.8412	1.4661	0.6414	0.5484	0.7233	0.8499	25.4979	26.0292	0.4689	1.0657	2.1509	1.062	3.6282	3.411	13.0646	15.1528	0.1681	0.3626	0.1412	0.1412	0.1412
317	glucose	Carbohydrate	Glycolysis	20488	GC/MS	572	1866.8	217.1	50-99-7	79025	C00031	HMDB00122	0.7758	0.712	1.2998	1.4795	1.9536	2.0564	3.7186	3.9236	0.3904	0.4308	0.3851	0.3179	0.5165	0.7965	1.0479	1.0499	0.7964	0.8453	0.9521	0.8777	1.1497	1.2357	3.3639	3.3019	0.871	0.9019	1.4192	1.5701	2.2015	2.4231	4.1645	3.6012	0.5464	0.6123	0.4645	0.3876	0.8895
319	glucose-6-phosphate (G6P)	Carbohydrate	Glycolysis	31260	GC/MS	291	2042.7	387.2	103192-55-8	5958	C00668	HMDB01401	0.4277	0.3665	0.6871	0.7176	1.1727	1.1201	1.7531	1.6799	1.3363	1.6027	0.8464	0.8799	1.4778	1.9737	3.0544	2.8162	0.1414	0.1596	0.1119	0.0836	0.2107	0.3167	1.8751	1.8594	0.3994	0.4364	0.7672	0.8919	1.1117	1.0807	2.0238	1.8798	1.0456	1.0635	0.9544	0.5149	1.7214
194	glutamate	Amino acid	Glutamate family (alpha-ketoglutarate derived)	57	LC/MS Pos	561	700	148.1	56-86-0	611	C00025	HMDB00148	0.5333	0.5606	0.911	0.8704	0.7747	0.8662	1.2682	1.3495	1.326	1.3023	1.6714	1.6312	1.6729	1.7122	1.2687	1.1103	0.6536	0.7917	0.7386	0.6922	0.7432	0.7693	1.1863	1.089	0.5619	0.5795	0.9802	0.9892	0.8758	0.8462	1.2507	1.1968	1.3433	1.3133	1.5457	1.4289	1.6658
196	glutamine	Amino acid	Glutamate family (alpha-ketoglutarate derived)	53	LC/MS Pos	563	684	147.2	56-85-9	5961	C00064	HMDB00641	1.7329	1.7156	0.7769	0.6838	0.7365	0.4725	0.2417	1.6636	8.8035	6.3857	0.2417	2.1512	0.2417	1.5763	0.2417	0.4402	3.0482	0.2417	1.5263	1.106	0.8162	0.894	0.5715	0.8626	1.7212	1.4003	0.2417	0.8651	0.769	0.6755	2.2583	2.2171	0.2417	7.7712	2.1298	0.9732	0.9221
298	glutathione, oxidized (GSSG)	Amino acid	Glutathione metabolism	27727	LC/MS Pos	448	1535	613.1	103239-24-3	65359	C00127	HMDB03337	0.677	0.9238	0.2807	0.2524	0.1032	0.1032	0.7424	1	51.1208	41.1724	12.8912	13.9545	4.8751	6.1653	23.1232	18.7982	0.8525	2.0325	0.2818	0.1032	0.1032	0.1032	0.6661	0.2984	0.9842	0.7215	0.2731	0.1032	0.1032	0.1905	0.8355	0.5372	27.0862	23.4726	5.9441	3.1542	3.7263
321	glycerate	Carbohydrate	Glycolysis	1572	GC/MS	1052	1360.7	189	600-19-1	752	C00258	HMDB00139	2.265	2.0431	3.3152	3.7247	4.1032	4.0078	8.7092	9.0773	0.1821	0.2148	0.3054	0.3066	0.2248	0.2739	0.2746	0.2778	0.9007	0.767	0.9025	0.7766	1.0975	1.411	7.8875	8.3644	2.0018	1.8797	3.1076	3.4294	4.116	3.9152	8.2009	9.0323	0.2051	0.2069	0.3071	0.2454	0.2167
739	glycerol	Lipids	Glycerolipids	15122	GC/MS	1254	1311	205	56-81-5	753	C00116	HMDB00131	0.9065	0.9293	0.9368	1.1109	0.8571	0.9597	1.3125	1.4225	1.1357	1.0789	1.008	1.0089	0.992	1.2759	0.829	0.771	1.3367	1.6467	0.9493	0.8407	0.693	0.9329	1.2163	1.1458	0.8977	0.7651	0.9018	1.0073	0.9927	1.0221	1.5549	1.5409	1.0316	1.1036	0.8205	0.6472	1.037
770	glycerol 2-phosphate	Lipids	Phospholipids	27728	GC/MS	100001029	1691.8	243	819-83-0	2526	C02979	HMDB02520	0.863	0.9054	1.451	1.5939	1.3622	1.3457	0.4571	0.3993	0.6558	0.6434	1.1754	1.1017	1.0077	1.127	0.4968	0.4782	0.9087	0.9923	1.4663	1.1563	1.1785	1.5683	0.49	0.511	0.9376	0.8856	1.3658	1.481	1.4345	1.4609	0.4639	0.4759	0.6137	0.6311	1.2219	1.2127	1.4953
771	glycerol 3-phosphate (G3P)	Lipids	Phospholipids	15365	GC/MS	100000258	1719.7	357.1	29849-82-9	754	C00093	HMDB00126	1.746	1.574	1.6539	1.7204	0.9998	1.0032	0.4257	0.4191	1.1298	1.4032	1.2613	1.0002	0.9141	1.0592	0.5097	0.5885	0.8346	0.8281	1.3245	1.0528	0.8506	0.9369	0.5612	0.6573	1.724	1.6491	1.3572	1.4951	1.1662	0.9797	0.4443	0.3941	1.2128	1.0572	1.3642	1.3658	1.1007
773	glycerophosphorylcholine (GPC)	Lipids	Phospholipids	15990	LC/MS Pos	100000269	694	258.1	28319-77-9	71920	C00670	HMDB00086	1.9625	1.9467	1.9559	2.1279	1.9396	1.8853	0.4325	0.5279	0.5373	0.5517	0.7661	0.7634	0.7506	0.7393	0.3501	0.2841	1.2725	1.2339	1.9054	1.8213	1.7598	1.9889	0.6332	0.5832	1.9456	1.9742	1.698	1.8736	1.8627	1.6593	0.6065	0.6326	0.7012	0.7053	0.8291	0.786	0.892
16	glycine	Amino acid	Serine family (phosphoglycerate derived)	11777	GC/MS	340	1166	101.9	56-40-6	750	C00037	HMDB00123	0.8295	0.824	0.9929	0.924	1.0875	1.0071	1.0432	1.0188	0.9213	0.9083	1.3765	1.3975	1.4779	1.5194	0.8614	0.9563	0.5434	0.5775	0.6536	0.5179	1.0208	1.1192	1.2097	1.1353	0.7105	0.6578	0.7881	0.8842	1.0926	1.1102	1.0561	1.1464	1.022	0.9936	1.0181	0.9134	1.3287
1043	guanosine	Nucleotide	Purine metabolism	1573	LC/MS Pos	1099	1676	284	118-00-3	6802	C00387	HMDB00133	2.3078	1.8408	1.4535	1.6441	0.8887	1.2643	0.9861	1.0609	0.8507	0.8512	0.7115	0.7654	0.2958	0.3387	0.2363	0.2321	2.0435	2.2278	1.3308	1.251	1.0139	1.0501	0.7409	0.8174	1.9441	1.7515	1.4595	1.4566	1.1299	1.1394	1.16	0.9841	0.8329	0.8914	0.7653	0.7405	0.3176
1045	guanosine 5'- monophosphate (5'-GMP)	Nucleotide	Purine metabolism	2849	LC/MS Pos	347	1300	364	5550-12-09	6804	C00144	HMDB01397	0.4638	0.3628	0.2742	0.2342	0.1956	0.2605	0.7131	0.9236	4.3382	4.5948	4.6824	4.3468	2.2885	1.5259	6.1521	6.1707	0.1956	0.1956	0.1956	0.1956	0.1956	0.1956	1.0764	0.6012	1	0.1956	0.4662	0.6888	0.5141	0.5259	1.3197	0.9627	12.4462	13.2252	7.0122	5.8349	7.0109
1048	guanosine-2',3'-cyclic monophosphate	Nucleotide	Purine metabolism	37139	LC/MS Pos	74	1620	346	15718-49-7	92823	C06194	HMDB11629	0.8473	0.8859	0.8185	1.2096	1.5451	1.8158	1.0656	0.8353	0.9247	1.0814	0.9932	0.7455	0.7673	1.3972	1.4574	1.9874	0.5597	0.6194	0.7295	0.6194	1.0068	1.2987	1.0496	1.6515	1.0151	0.825	1.0697	1.2021	1.7072	1.4207	1.5028	1.4138	0.687	0.7357	1.0298	0.9172	0.7092
18	homocysteine	Amino acid	Serine family (phosphoglycerate derived)	40266	GC/MS	311	1648.2	234	454-29-5	778	C00155	HMDB00742	0.5365	0.6014	1.8906	1.3177	0.9631	1.049	0.5135	0.3936	2.1817	1.9517	2.6122	2.5729	0.748	1.6355	0.9541	0.9185	0.6785	0.7677	1.4598	1.1149	1.0369	1.1361	0.5262	0.8359	0.6289	0.8757	1.3413	1.9482	1.0373	1.0814	0.3408	0.3659	1.9114	1.8818	2.7454	1.7123	1.0239
132	homoserine	Amino acid	Aspartate family (OAA derived)	23642	GC/MS	100000458	1471	218.1	672-15-1	12647	C00263	HMDB00719	0.9266	1.0074	0.6386	0.6574	0.4266	0.5438	1.4794	1.1939	0.9926	1.1273	1.525	1.2677	0.7745	0.8762	1.8208	2.1142	1.0612	1.1621	0.6201	0.4904	0.5181	0.7908	1.4484	1.5798	1.0794	1.1842	0.4291	0.6027	0.5837	0.6135	1.2302	1.2458	1.2355	0.8441	1.1082	0.8525	0.8063
20	hypotaurine	Amino acid	Serine family (phosphoglycerate derived)	590	GC/MS	358	1598.5	188	300-84-5	107812	C00519	HMDB00965	2.244	1.9491	0.5836	0.4241	0.3893	0.5277	0.1011	0.1011	10.1254	10.715	3.2954	3.4584	1.2183	1.5106	0.1011	0.1358	2.2617	2.9077	0.7817	0.4374	0.6713	0.5977	0.1381	0.1011	1.6712	1.5662	0.2277	0.502	0.3301	0.1107	0.1011	0.1011	8.1827	7.8137	2.0548	1.8215	1
1050	hypoxanthine	Nucleotide	Purine metabolism	3127	GC/MS	171	1759.2	265	68-94-0	790	C00262	HMDB00157	0.4818	0.2485	0.2485	0.3319	1.3633	1.8922	15.6533	15.9499	0.2485	0.6111	0.3723	0.6301	0.2485	0.2485	11.2788	8.721	0.2485	0.2485	0.6367	0.2845	0.2485	0.2485	13.3787	13.6782	0.5636	0.5783	0.2485	0.6407	1.1697	1.2579	13.0482	14.5496	0.2485	0.5194	0.2485	0.7365	0.8303
1051	inosine	Nucleotide	Purine metabolism	1123	LC/MS Neg	361	1600	267.2	58-63-9	6021	C00294	HMDB00195	0.3345	0.2801	2.8568	2.8011	0.5592	0.9175	7.5095	8.0332	0.2738	0.2738	0.3105	0.3097	0.2738	0.2738	0.569	0.5876	0.2912	0.34	1.1663	1.0825	1.4466	1.4902	8.7347	8.8148	0.4361	0.4953	1.665	2.0852	0.6706	0.8043	6.1249	6.6581	0.2738	0.2738	0.2839	0.2738	0.2738
421	inositol 1-phosphate (I1P)	Carbohydrate	Inositol metabolism	1481	GC/MS	370	2057.8	318.1	106032-59-1	440194	C04006	HMDB00213	1.3031	1.0999	1.2197	0.9952	0.8175	0.9493	0.9089	1.0956	1.7681	1.6841	1.0048	0.9018	0.7666	1.5749	2.1999	1.7358	0.7995	0.7666	0.7887	0.7376	0.913	0.7492	1.2121	1.3264	1.2281	1.1093	1.0546	1.1667	0.8763	0.9979	1.1237	0.9392	1.1808	1.0021	1.2504	1.1137	0.9202
385	Isobar: pentulose 5-phosphates	Carbohydrate	Amino sugar and nucleotide sugar	37288	GC/MS	100002179	1935	357.2			C00199		0.9616	0.6025	1.297	1.0384	1.0456	0.9214	0.6909	0.7579	3.512	3.5795	2.4869	2.2293	3.2102	3.5169	0.9213	0.9534	0.3136	0.5312	0.2038	0.2038	0.3686	0.4963	1.5119	1.8885	0.5547	0.5353	1.1221	0.9642	1	1.0285	0.7605	0.7662	2.3722	2.5251	1.7704	1.1016	2.5981
239	isoleucine	Amino acid	Branched Chain Amino Acids (OAA derived)	1125	LC/MS Pos	376	1614	132.1	73-32-5	6306	C00407	HMDB00172	0.4434	0.4206	0.8053	1.0076	1.191	1.2946	0.4296	0.4853	1.1779	1.0301	2.717	2.2665	2.1247	2.3793	0.3842	0.3985	0.4583	0.5842	1.1874	0.9924	1.3551	1.4366	0.6097	0.5379	0.463	0.4897	0.8896	0.9205	1.3279	1.3939	0.4954	0.4535	1.0798	1.0795	2.247	1.9965	2.4543
1241	isoleucylglutamate	Peptide	Dipeptide	40057	LC/MS Pos	100003168	1650	261.2	42516-53-0				1.0109	0.3945	0.4087	0.4996	0.4898	0.8757	0.7154	1.6454	2.0355	1.6721	6.73	3.3608	0.3887	2.0591	0.3887	0.3887	1.1215	1.4251	0.9891	0.6506	0.9477	0.3887	0.3887	0.3887	0.583	0.5976	0.3887	0.9056	0.3887	1.0686	0.9314	1.6008	1.5277	0.3887	3.0061	1.5686	6.7985
1243	isoleucylglycine	Peptide	Dipeptide	40008	LC/MS Pos	100003169	1732	189.2	868-28-0	342532			0.7873	0.6798	0.7632	0.3162	0.8098	1.2347	0.5828	0.9192	1.633	0.8698	1.1532	1.3431	1.6375	1.924	0.3162	0.3162	1.0808	1.3483	1.5426	1.353	0.6234	0.6392	0.3162	0.4898	0.8075	1.0189	0.8339	1.4843	1.0148	0.9852	0.5174	1.3279	1.2518	1.2303	1.5261	1.0951	1.6374
606	isovalerate	Lipids	Free fatty acid	34732	LC/MS Neg	100000708	1623	101.2	503-74-2	10430	C08262	HMDB00718	0.8672	0.5839	1.6032	0.976	0.6832	2.139	0.832	1.1754	1.6608	1.9805	2.0125	2.8852	1.9772	1.9552	0.8611	1.024	1.3721	1.3924	0.9172	0.7819	0.7042	0.5047	0.8168	0.5783	0.5349	0.5889	0.4589	1	1.7665	1.6684	0.6427	1.12	1.6083	1.8229	0.7251	0.695	1.4126
323	lactate	Carbohydrate	Glycolysis	527	GC/MS	482	1102.8	116.9	79-33-4	612	C00186	HMDB00190	2.5074	2.7051	0.6613	0.64	1.0427	0.7937	0.8674	0.8612	0.8743	0.866	0.9454	1.0895	1.3774	1.0316	5.1375	5.6333	3.105	3.5252	0.789	0.9684	1.0359	1.1379	0.9656	0.7471	2.5314	2.3932	0.695	0.7263	0.9993	0.9558	1.0007	1.1397	1.055	1.0641	0.6362	0.6017	1.1268
263	leucine	Amino acid	Branched Chain Amino Acids (pyruvate derived)	60	LC/MS Pos	397	1674	132.2	61-90-5	6106	C00123	HMDB00687	0.72	0.6631	0.8394	0.9428	1.0572	1.2886	0.4165	0.4789	2.174	2.1779	3.257	3.0413	2.9627	3.3408	0.7186	0.8037	0.8018	0.9358	1.2502	1.235	1.4211	1.4513	0.5215	0.4553	0.6709	0.6171	0.838	0.9015	1.0985	1.2682	0.4517	0.4044	1.9483	1.8963	2.8718	2.3206	3.1483
1256	leucylalanine	Peptide	Dipeptide	40010	LC/MS Pos	100003179	1760	203.2	7298-84-2	259321			1.0545	0.7272	1.0041	0.5385	1.2772	1.541	1.1004	0.8779	0.6463	0.4836	1.764	0.6632	0.4836	0.5917	0.9377	0.9959	1.3265	0.4836	0.4836	0.4836	1.2142	0.6028	1.1159	1.4978	0.729	0.6606	1	1.1953	1.8049	1.2015	0.8711	1.1396	0.4836	0.4836	0.4836	0.4836	1.082
1258	leucylglutamate	Peptide	Dipeptide	40021	LC/MS Pos	100003184	1716	261.2		5259589;5259590			1.0264	0.8721	0.8445	0.8685	0.7798	0.9736	1.0344	1.1187	1.5485	1.2775	1.5096	0.948	1.1129	2.0369	0.7111	0.5591	0.9733	1.196	1.0822	1.1361	0.9535	1.0343	0.7374	0.712	0.9297	1.1184	1.1542	1.2105	1.1391	1.0419	1.2297	1.1253	0.8182	0.9798	0.9672	0.8493	1.0886
1225	leucylglycine	Peptide	Dipeptide	40045	LC/MS Pos	100003185	1800	189.2	686-50-0	79070			1.0065	0.8273	0.7128	0.9037	0.8719	1.4963	0.8794	1.2204	0.7222	0.7026	1.0973	1.1997	1.3302	1.2468	1.0355	0.7447	1.2205	0.7649	1.3831	1.2301	0.9936	0.8756	1.0064	0.8712	0.4957	1.005	0.8333	1.3607	0.7583	0.795	1.3255	1.3217	1	1.5005	1.5771	1.0456	1.2685
610	linoleate (18:2n6)	Lipids	Free fatty acid	1105	LC/MS Neg	180	5533	279.3	60-33-3	5280450	C01595	HMDB00673	0.3122	0.5166	1.0012	0.9492	0.9988	1.5841	2.6881	3.0224	0.2007	0.1903	0.1103	0.2037	0.1288	0.0937	0.2686	0.2496	2.2791	2.3593	2.2061	2.0101	2.5431	2.1382	2.537	2.6135	0.4873	0.5759	0.6941	0.7447	1.235	1.1534	1.8072	1.8632	0.1166	0.0782	0.2796	0.2694	0.2287
611	linolenate [alpha or gamma; (18:3n3 or 6)]	Lipids	Free fatty acid	34035	LC/MS Neg	100001337	5450	277.3		5280934	C06427		0.2463	0.4365	1.0389	0.9611	0.9339	2.1618	3.1653	3.2715	0.1731	0.1783	0.1368	0.1966	0.1154	0.1071	0.1342	0.1166	3.4297	3.3667	2.5947	2.4993	3.5068	2.4177	3.6271	3.9964	0.336	0.4225	0.6054	0.7645	1.4945	1.3742	1.6609	1.6436	0.0732	0.0515	0.2269	0.281	0.1737
135	lysine	Amino acid	Aspartate family (OAA derived)	1301	LC/MS Pos	407	603	147.2	56-87-1	5962	C00047	HMDB00182	1.8624	1.9112	0.7583	0.8452	0.5782	0.5707	0.2989	0.3255	2.0129	1.9185	1.2821	1.4633	1.1965	1.29	0.4115	0.4228	2.7576	2.4451	1.2265	1.0985	0.8247	0.9015	0.5496	0.4967	1.9361	1.9135	0.7579	0.9194	0.6567	0.6545	0.3303	0.3214	1.9595	1.9854	1.5831	1.2438	1.2568
1295	lysylvaline	Peptide	Dipeptide	42099	LC/MS Pos	100003559	876.2	246.2	20556-11-0	140709			0.4886	0.943	0.9516	1.3643	0.4886	0.4886	0.4886	0.4886	0.9841	0.9019	8.0834	2.2558	1.1599	1	0.4886	0.4886	0.4886	0.4886	0.4886	0.4886	0.4886	0.4886	0.4886	0.4886	1.2451	0.8637	0.6395	0.4886	0.4886	0.7991	0.4886	0.4886	0.4886	0.7889	3.7509	1.2276	5.1636
336	malate	Carbohydrate	TCA cycle	1303	GC/MS	409	1502	233	6915-15-7	525	C00149	HMDB00156	0.7502	0.7606	0.9076	0.9719	1.2379	1.3026	1.0281	1.1905	4.9643	5.5293	4.888	5.0191	5.1028	6.2206	2.6942	2.6392	0.5522	0.7235	0.4516	0.3736	0.4734	0.5627	0.9406	0.8991	0.6899	0.6429	0.9738	0.93	1.1797	1.2547	1.0262	1.1335	4.2107	3.7248	3.3007	2.6466	4.7627
473	maltohexaose	Carbohydrate	Sucrose, glucose,fructose metabolism	35170	LC/MS Neg	100001448	1224	989.1	34620-77-4	439606	C01936	HMDB12253	0.4683	0.4683	0.4683	0.4683	0.4683	0.8401	2.099	3.3138	0.4683	0.4683	0.4683	0.4683	0.9337	0.7496	4.481	5.2807	0.4683	0.4683	0.4683	0.4683	0.6579	0.7185	1.0663	1.0846	0.4683	0.4683	0.4683	0.4683	0.4704	0.4683	1.818	1.4954	0.4683	0.4683	0.4683	0.4683	0.4683
474	maltopentaose	Carbohydrate	Sucrose, glucose,fructose metabolism	35163	LC/MS Neg	100001447	1100	827.1	34620-76-3	13489094	C06218	HMDB12254	0.3222	0.257	0.7674	0.4471	1.5309	1.6214	4.4904	5.7608	0.6668	0.6513	0.2346	0.2346	1.3136	1.0789	4.109	4.285	0.2346	0.2692	0.34	0.3327	1	0.956	2.3997	2.4979	0.2346	0.2346	0.5537	0.5851	1.1484	1.0101	4.1441	3.9694	0.306	0.319	0.2346	0.2346	0.8749
476	maltotetraose	Carbohydrate	Sucrose, glucose,fructose metabolism	15910	LC/MS Neg	100000275	965	665.1	34612-38-9	446495	C02052	HMDB01296	0.8796	0.7428	1.4297	1.3815	1.6577	2.0142	2.1986	2.2237	0.705	0.7283	0.4883	0.6522	1.0743	0.7696	0.8913	0.9105	0.8664	0.9925	1.0075	0.9727	1.6923	1.5333	2.0948	2.2462	0.8258	0.8502	1.2707	1.3387	1.7599	1.8623	2.0932	2.1686	0.7624	0.7979	0.4973	0.4925	0.7876
478	maltotriose	Carbohydrate	Sucrose, glucose,fructose metabolism	27723	GC/MS	100000276	2368.3	361.2	1109-28-0	439586	C01835	HMDB01262	0.6132	0.2999	0.6736	0.7837	1.1263	1.9559	3.4435	3.6067	0.8001	1.0942	0.5782	0.2999	0.9046	2.0129	2.8428	2.0994	0.6239	0.8631	0.9058	0.8478	0.8358	1.4108	2.0032	3.4496	0.2999	0.5835	0.8025	1.3669	1.8127	2.655	2.609	2.9961	0.7122	0.3809	0.4943	0.3373	1.1282
480	mannitol	Carbohydrate	Sucrose, glucose,fructose metabolism	15335	GC/MS	100000277	1839	319.1	69-65-8	6251	C00392	HMDB00765	1.0871	0.9814	0.6758	0.9428	0.8994	1.0619	2.3235	2.2004	0.7655	1.0186	1.1634	0.9457	1.0488	1.1199	1.9149	2.1033	0.8278	0.9544	0.5355	0.6893	0.576	0.7605	1.9593	1.5762	1.1876	1.2365	0.6598	1.0436	1.3979	0.7976	2.2119	1.9975	0.547	0.4661	0.9564	0.672	1.1679
482	mannose	Carbohydrate	Sucrose, glucose,fructose metabolism	584	GC/MS	803	1753.5	204	3458-28-4	18950	C00159	HMDB00169	0.9201	0.8347	1.2192	1.3083	0.9977	1.0023	2.4042	2.4446	0.3872	0.3775	0.5008	0.5098	0.5989	0.6334	1.1976	1.1941	1.1637	1.3019	1.1285	0.8838	0.7705	0.7877	2.109	1.9953	0.9918	0.9804	1.189	1.314	0.9716	1.1315	2.4164	2.355	0.5085	0.389	0.4977	0.4643	0.6504
484	mannose-6-phosphate	Carbohydrate	Sucrose, glucose,fructose metabolism	1469	GC/MS	294	2004.6	387.1	70442-25-0;104872-94-8	439198	C00275	HMDB01078	0.3925	0.4818	0.709	0.7345	0.5986	0.5881	1.1077	1.0997	1.6768	1.5311	1.5597	1.5756	1	1.3941	2.8164	2.5558	0.1567	0.2762	0.1552	0.1175	0.1175	0.1457	1.4352	1.2114	0.4708	0.4448	0.8829	0.7351	0.5752	0.5461	1.2796	1.2576	1.7461	1.6089	1.371	0.8759	1.1352
136	methionine	Amino acid	Aspartate family (OAA derived)	1302	LC/MS Pos	415	1252	150.1	63-68-3	6137	C00073	HMDB00696	0.203	0.2085	0.6585	0.6057	0.8483	1.0437	1.1367	1.1455	1.2017	1.2061	3.0384	2.3885	1.2691	1.619	0.9111	0.9563	0.7015	1.3672	0.8601	0.8105	0.8027	0.7477	1.4098	1.0763	0.2788	0.2202	0.5669	0.6807	1.002	1.1732	1.3083	1.1182	1.0029	1.0087	2.4872	1.9676	1.0776
137	methionine sulfoxide	Amino acid	Aspartate family (OAA derived)	18374	LC/MS Pos	100000039	729	166.1	3226-65-1	158980	C02989	HMDB02005	0.7211	0.7231	2.2858	2.2817	1.389	0.358	0.9554	1	0.9475	0.9404	3.2559	3.0678	0.9483	0.9589	0.358	0.3629	0.9241	0.9526	2.3853	2.2506	1.3746	1.4689	1.2262	1.0992	0.6929	0.7032	2.2332	2.4348	1.3256	1.3685	0.8428	0.8251	0.9819	0.9292	2.6118	2.3924	1.0181
949	methylphosphate	Cofactors, Prosthetic Groups, Electron Carriers	Oxidative phosphorylation	37070	GC/MS	100001805	1221	241	7023-27-0	13130			1.0381	1.2323	1.6768	1.6436	1.8224	1.6618	1.8522	2.0767	0.8469	0.9331	0.7843	0.6331	0.5108	0.5743	0.7745	0.698	0.865	1.0796	0.9968	0.7229	0.9781	1.0032	2.2703	2.3241	1.0175	1.1643	1.8894	1.8283	2.1793	1.9844	2.4956	2.5745	0.8203	0.832	0.6642	0.676	0.5873
424	myo-inositol	Carbohydrate	Inositol metabolism	19934	GC/MS	363	1924.9	217	87-89-8	892	C00137	HMDB00211	1.0035	0.7612	0.5335	0.5857	0.609	0.8578	1.5884	1.3345	1.0719	1.0602	0.7458	0.6434	0.5968	1.2448	1.0861	1.3773	1.0111	1.3358	0.9035	0.7603	0.9965	0.9553	1.0608	1.4015	1.1011	1.1855	0.6943	0.8939	0.8784	1.0062	1.3011	1.1257	0.7141	0.6732	1.1189	0.6711	1.1712
619	myristate (14:0)	Lipids	Free fatty acid	1365	LC/MS Neg	519	5439	227.3	544-63-8	11005	C06424	HMDB00806	1.5904	1.5778	1.3251	1.3202	1.0338	1	0.8192	0.1106	1.8295	1.3589	1.4251	1.6404	1.4735	1.1848	0.6355	0.5883	0.8856	0.9172	0.8572	0.8277	0.9749	0.8517	0.1106	0.602	1.6591	1.656	1.2808	1.2708	0.9	0.8638	0.6622	0.5094	1.0811	1.1457	1.1726	0.7955	1
621	myristoleate (14:1n5)	Lipids	Free fatty acid	32418	LC/MS Neg	100001198	5338	225.3	544-64-9	5281119	C08322	HMDB02000	1.6698	1.6407	1.7562	1.2635	1.0683	1.2692	0.6069	0.7078	1.0797	0.8249	1.233	1.5268	1.3939	0.9317	0.7145	0.6452	0.8427	1.2748	0.6932	0.8693	1.3766	0.7632	0.6022	0.3628	1.0521	1.8164	0.69	1.4316	1.3219	1.2503	0.8806	0.8542	0.9613	0.6193	1.1965	0.765	0.3686
389	N-acetylglucosamine	Carbohydrate	Amino sugar and nucleotide sugar	15095	GC/MS	100000281	1903.3	245	7512-17-6	24139	C00140	HMDB00215	1.0805	0.9992	1.0008	1.0089	1.0476	1.3918	0.7188	0.7018	0.0567	0.0699	0.3036	0.2728	0.1954	0.3335	0.1373	0.1876	1.4707	1.7483	1.4084	1.1989	1.2299	1.1703	0.8694	1.0066	2.2449	2.2742	0.856	1.1289	1.1097	2.6473	0.3703	0.2623	0.2246	0.2574	0.8903	0.4448	0.6001
391	N-acetylglucosamine 6-phosphate	Carbohydrate	Amino sugar and nucleotide sugar	15107	GC/MS	1213	2096.2	387.2	102029-88-9	439219	C00357	HMDB02817	2.2176	1.2527	1.015	0.677	0.6903	0.985	0.5283	0.1977	2.0155	3.2621	3.332	1.6555	0.1977	2.7713	0.3314	0.9724	1.6169	2.3519	0.9634	0.1977	0.1977	0.5736	0.841	0.8927	1.539	0.6169	0.9503	0.8105	1.0497	0.1977	0.1977	0.1977	1.373	1.5102	1.8481	1.0951	0.1977
203	N-acetylglutamate	Amino acid	Glutamate family (alpha-ketoglutarate derived)	15720	LC/MS Pos	100000282	1492	190.1	5817-08-03	70914	C00624	HMDB01138	0.7186	0.8989	1.222	0.8577	1.0147	1.8646	1.3163	0.9508	1.0056	0.9276	1.2695	0.1093	1.7885	3.2917	1.6023	2.3777	0.741	0.9606	0.875	0.6275	1.0645	0.92	1.0619	0.9944	0.4146	0.4624	1.1165	0.8594	1.0006	1.1112	0.1069	1.2357	0.4584	0.6585	1.2295	1.1003	1.8761
267	N-acetylisoleucine	Amino acid	Branched Chain Amino Acids (pyruvate derived)	33967	LC/MS Pos	100001276	3370	174.1	3077-46-1	2802421			0.8344	0.6328	1.0693	0.9534	1.6347	1.7832	0.4412	0.4958	1.2689	1.0077	2.0024	2.193	2.5295	2.4765	0.3134	0.3446	0.8143	0.7554	0.9923	1.5533	1.5887	1.4292	0.7041	0.4166	0.564	0.7101	0.9545	1.1672	1.2024	1.673	0.3859	0.4397	1.0182	1.133	1.579	1.3242	2.3585
268	N-acetylleucine	Amino acid	Branched Chain Amino Acids (pyruvate derived)	1587	LC/MS Pos	1082	3444	174.1	1188-21-2	70912	C02710	HMDB11756	1.046	0.6241	0.7603	1.1885	1.0078	0.9922	0.5839	0.3948	2.8663	2.8369	3.3401	3.8459	2.9798	3.2795	0.8111	0.765	0.7431	0.5564	0.9721	1.7584	1.2595	0.9044	1.1776	0.5332	0.82	1.0991	0.8792	0.9067	0.8881	1.7512	0.5443	0.2914	2.9397	2.1647	2.3993	2.6335	2.8082
72	N-acetylphenylalanine	Amino acid	Aromatic amino acid metabolism (PEP derived)	33950	LC/MS Pos	100001256	3563	208.1	2018-61-3	74839	C03519	HMDB00512	0.4874	0.6765	1	1.0758	1.2755	0.6481	0.6935	1.0451	1.2781	0.9362	1.6982	1.9615	1.6754	2.3551	1.2802	1.0868	0.8612	0.3913	0.556	0.3913	0.9108	0.7209	1.1079	0.8172	1	0.9367	1.5213	1.4386	1.2528	1.1725	0.4511	0.9009	0.7786	0.5034	2.0219	2.0409	2.2539
207	N-acetylproline	Amino acid	Glutamate family (alpha-ketoglutarate derived)	34387	LC/MS Pos	100001334	2184	158.1	1074-79-9	322640			2.2768	2.4779	0.8563	1.1095	0.9881	1.0232	0.3987	0.3878	1.6215	1.4244	1.0869	1.1531	0.75	0.9037	0.5582	0.5036	2.8235	1.8156	1.0119	1.1856	0.9725	0.9646	0.5019	0.3686	2.566	2.0089	0.9839	0.9302	0.963	1.1551	0.3223	0.3736	1.3627	1.736	0.7743	0.9122	1.1
208	N-acetylputrescine	Amino acid	Glutamate family (alpha-ketoglutarate derived)	37496	LC/MS Pos	192	895	131.1	18233-70-0	122356	C02714	HMDB02064	2.6693	2.302	0.8801	0.5899	1.213	1.2863	0.6187	0.4809	0.7873	1.0895	1.0447	0.3964	0.1178	1.398	0.6813	0.5677	1.7521	2.596	1.184	1.0054	0.9946	1.2351	0.3364	0.4403	2.8883	3.7556	0.8958	1.5658	1.4068	1.79	0.4605	0.1178	0.6648	0.1178	0.9989	1	1.5661
923	nicotinamide	Cofactors, Prosthetic Groups, Electron Carriers	Nicotinate and nicotinamide metabolism	594	LC/MS Pos	432	1267	123.1	98-92-0	936	C00153	HMDB01406	0.8991	1.4595	1.2339	1.6513	1.4128	0.9921	0.9077	0.7337	1.4868	0.8196	1.2928	1.4309	0.9258	0.9312	1.1244	0.8202	1.0079	1.8788	0.6455	0.4036	0.9647	1.3975	1.6258	0.7563	1.1965	1.0085	0.6737	0.8772	0.8065	1.4987	0.9896	1.316	1.6455	1.0289	0.8215	1.2454	0.8046
924	nicotinamide adenine dinucleotide (NAD+)	Cofactors, Prosthetic Groups, Electron Carriers	Nicotinate and nicotinamide metabolism	5278	LC/MS Pos	1310	1370	664	53-84-9	5893	C00003	HMDB00902	1.1494	1.1295	1.1166	1.2461	0.8652	0.957	0.6953	0.7774	1.7161	1.5658	1.6932	1.7818	1.1114	1.1235	0.4929	0.5664	1.043	1.4695	0.7866	0.6289	0.6671	0.7029	0.7948	0.5747	1.1366	1.0728	1.135	1.2666	0.946	0.9448	0.8009	0.8174	1.5013	1.6038	1.3713	1.1209	1.054
931	nicotinate	Cofactors, Prosthetic Groups, Electron Carriers	Nicotinate and nicotinamide metabolism	1504	LC/MS Pos	567	1241	124.1	59-67-6	938	C00253	HMDB01488	0.8958	0.5759	1.191	0.5578	1	1.5119	1.2298	1.1242	0.6074	0.7058	0.7514	0.7408	0.7014	1.7553	0.5578	0.9277	1.2532	2.3996	0.9465	0.7191	1.0748	1.1628	1.5746	1.6307	0.5578	1.7648	0.5578	0.789	0.9887	0.797	1.0943	0.9851	0.8233	0.5586	0.5578	0.5578	1.1211
625	nonadecanoate (19:0)	Lipids	Free fatty acid	1356	LC/MS Neg	892	6073	297.3	646-30-0	12591	C16535	HMDB00772	1.053	0.2379	1.8189	1.4865	1.866	1.9742	1.1137	1.0148	0.5476	0.5218	0.6763	0.8686	0.9357	0.5731	0.3069	0.3129	0.9071	0.9041	1.5195	1.6805	1.9116	1.8123	0.9852	1.2777	1.2145	1.4746	1.665	1.6975	2.6008	2.8475	0.6567	0.6708	0.2929	0.3102	0.6344	0.528	1.016
249	norvaline	Amino acid	Branched Chain Amino Acids (pyruvate derived)	37426	GC/MS	100002082	1279	144.1	760-78-1	824	C01826	HMDB13716	1.2948	0.9565	0.5493	0.7585	0.7385	0.5187	0.6517	0.523	3.8624	4.2055	3.5266	3.9914	3.0201	3.7148	1.2233	1.0435	1.8656	2.8315	1.1382	0.6587	0.71	0.6835	0.8168	0.762	0.858	1.1053	0.7438	0.9522	0.6001	0.7565	0.8156	0.5701	4.3946	4.004	3.0497	3.0332	3.4417
26	O-acetylserine	Amino acid	Serine family (phosphoglycerate derived)	15947	GC/MS	100000286	1423	174	66638-22-0	99478	C00979	HMDB03011	1.7035	1.5694	1.8475	2.7262	4.1082	4.4601	1.4437	0.9397	0.5895	0.9267	0.9094	1.3477	0.7784	1.0369	0.5303	0.4552	0.1596	0.1596	0.1596	0.3065	0.1596	0.2997	1	1.9577	1.7575	1.5807	1.6541	1.6704	3.5005	3.9991	1.2838	1.2573	0.531	0.5842	1.1669	0.9615	1
626	oleate (18:1n9)	Lipids	Free fatty acid	1359	GC/MS	442	1984.4	339.2	112-80-1	445639	C00712	HMDB00207	0.9558	0.9262	1.9877	2.375	1.5283	1.7931	2.8668	2.912	0.5358	0.4776	0.6899	0.7101	0.8016	0.7432	2.0435	2.3379	1.0442	1.1732	0.7433	0.5597	0.8091	0.9077	2.8956	2.4931	0.9904	0.9488	2.2515	2.5094	1.8003	2.2461	3.5765	3.8922	0.607	0.5669	0.6722	0.704	0.9169
300	ophthalmate	Amino acid	Glutathione metabolism	34592	LC/MS Pos	100001311	1457	290.1	495-27-2	7018721		HMDB05765	0.3872	0.4965	0.9611	1.0389	0.4566	0.6722	0.2346	0.2622	3.2345	3.014	2.3655	2.5049	1.7858	1.9253	0.3012	0.194	0.6879	0.6493	1.5739	1.4512	1.5795	1.5257	0.1628	0.1628	0.5464	0.3867	0.9561	1.0439	0.6998	0.6542	0.2908	0.1628	2.6896	2.7767	2.3059	1.9373	1.7157
210	ornithine	Amino acid	Glutamate family (alpha-ketoglutarate derived)	1493	GC/MS	444	1763.8	142	3184-13-2	6262	C00077	HMDB03374	3.9638	3.7457	0.7056	0.75	1.0912	1.429	0.5192	0.4782	13.3027	12.7352	3.0831	3.0521	5.0558	8.8255	0.5029	0.6637	2.87	3.6485	0.9088	0.7273	0.8803	0.8962	0.3833	0.363	3.6379	3.5902	0.7068	0.9346	1.0654	1.435	0.4181	0.4132	11.3567	10.8002	2.9821	1.9514	7.4627
628	palmitate (16:0)	Lipids	Free fatty acid	1336	LC/MS Neg	424	5619	255.3	57-10-3	985	C00249	HMDB00220	0.923	0.8464	1.0047	1.0013	0.9128	0.9922	1.566	1.2915	1.12	1.1514	0.9172	1.1986	1.1302	0.9987	0.7142	0.6785	1.1213	1.0958	0.8866	0.9057	0.9914	0.9436	1.7639	1.5597	1.1245	1.2444	1.2191	1.1638	1.0234	1.1312	1.0069	0.9817	0.7236	0.7817	0.9039	0.8144	0.8406
629	palmitoleate (16:1n7)	Lipids	Free fatty acid	33447	LC/MS Neg	452	5477	253.3	373-49-9	445638	C08362	HMDB03229	1.0855	1.0277	1.4057	1.4303	0.9301	1.2273	1.0713	1.1221	0.8178	0.7222	0.8957	1.0172	1.049	0.8508	1.4023	1.3443	0.9529	1.0513	0.9828	0.9444	0.9381	0.974	0.7166	0.748	1.1311	1.2717	1.3725	1.4883	1.3204	1.2151	0.9996	0.9067	0.7173	0.7243	0.8953	0.6722	0.8029
913	pantothenate	Cofactors, Prosthetic Groups, Electron Carriers	CoA metabolism	1508	LC/MS Pos	1024	2218	220.1	137-08-6	6613	C00864	HMDB00210	0.3683	0.418	1.1518	1.5948	1.0041	1.0706	1.2144	1.0809	0.5954	0.5326	3.0101	2.8218	2.6076	2.6917	2.2171	2.1208	0.5001	0.5057	0.8808	0.9959	0.5503	0.568	0.8751	0.7351	0.3972	0.4209	1.1756	1.2849	1.2161	1.1498	1.2071	1.1148	0.4863	0.4936	2.5821	2.428	2.4293
82	phenylalanine	Amino acid	Aromatic amino acid metabolism (PEP derived)	64	LC/MS Pos	460	2056	166.1	63-91-2	6140	C00079	HMDB00159	0.4961	0.4799	0.837	0.8233	1.0026	1.0702	0.6484	0.6742	1.2042	0.9974	2.5793	2.7584	2.2355	2.5245	1.0054	1.1072	0.7741	0.7471	1.0596	0.9766	1.0631	1.0422	0.8685	0.8504	0.5099	0.4876	0.8906	1.007	1.1062	1.1537	0.693	0.6716	0.954	0.993	2.8471	2.4176	2.6242
83	phenyllactate (PLA)	Amino acid	Aromatic amino acid metabolism (PEP derived)	22130	GC/MS	100000774	1587.8	193	828-01-3	3848	C05607	HMDB00779	0.342	0.342	0.4515	1.0868	1.0441	0.342	0.847	0.342	0.342	0.342	1.5879	1.3494	1	1.4456	1.1398	1.3704	0.342	0.5695	0.342	0.5924	0.342	0.8101	0.342	0.7544	0.342	0.342	0.5348	0.342	1.3119	1.2817	0.342	0.342	0.342	0.828	1.5382	1.6441	1.6354
84	phenylpyruvate	Amino acid	Aromatic amino acid metabolism (PEP derived)	566	GC/MS	241	1683.8	293.1	156-06-9	997	C00166	HMDB00205	0.397	0.222	0.9547	0.7813	1.2561	1.8972	0.8659	1.1697	0.2939	0.222	1.0095	1.3344	1.2105	0.8137	0.4707	0.4897	0.5067	0.7764	0.9905	1.0719	1.4306	2.1401	1.2771	1.4567	0.448	0.222	1.0186	0.7591	1.7522	1.738	0.9039	1.0439	0.2792	0.222	1.0266	0.7238	2.004
1004	pheophorbide A	Cofactors, Prosthetic Groups, Electron Carriers	Chlorophyll and heme metabolism	35879	LC/MS Pos	100001689	6053	593.4	15664-29-6	5323510	C18021		0.3165	0.6718	1.0366	1.2319	1.651	1.2787	0.7786	1.2668	0.5913	0.828	0.065	0.0598	0.0276	0.0428	0.1296	0.2122	2.8765	1.0742	1.865	1.8935	1.4051	1.4389	1.5518	0.9634	0.8366	1.0281	0.8667	1.2033	0.9336	0.7378	0.9719	1.124	1.0562	1.0753	0.0212	0.0642	0.0309
950	phosphate	Cofactors, Prosthetic Groups, Electron Carriers	Oxidative phosphorylation	11438	GC/MS	461	1307.7	298.9	7664-38-2	1061	C00009	HMDB01429	0.6	0.6408	0.7947	0.7299	0.6299	0.6251	1.3705	1.3857	3.1149	3.0415	2.2889	2.6872	1.2053	1.5225	6.019	5.783	0.2814	0.3316	0.2533	0.2314	0.3153	0.2689	1.312	1.2238	0.569	0.6792	0.8001	0.8285	0.7074	0.7625	1.2841	1.2232	2.2941	1.8983	1.589	1.3228	1.3259
325	phosphoenolpyruvate (PEP)	Carbohydrate	Glycolysis	597	GC/MS	463	1595.4	369	10526-80-4	1005	C00074	HMDB00263	1.0056	1.1521	0.625	0.5135	0.0914	0.321	0.4879	0.7153	6.6143	6.0161	3.5756	3.7677	0.8426	1.4345	3.1069	2.9378	0.3471	0.5304	0.0914	0.0914	0.0914	0.0914	1	0.8393	1.0058	0.7363	0.7533	0.7473	0.3225	0.3765	1.0105	0.6644	5.4829	5.2958	2.6404	1.9231	1.1072
780	phosphoethanolamine	Lipids	Phospholipids	12102	GC/MS	1026	1577.3	299.1	1071-23-4	1015	C00346	HMDB00224	1.4386	1.439	1.074	0.926	0.341	0.3608	0.1833	0.1833	4.5837	4.0537	3.5917	3.7763	1.5495	2.9189	0.1833	0.3233	0.8429	2.0358	0.1833	0.1833	0.3849	0.4361	0.6093	0.5214	0.1833	1.1676	1.0733	0.1833	0.1833	0.1833	0.553	0.1833	6.4346	3.9584	0.1833	0.8181	0.7562
665	phytanate	Lipids	Free fatty acid	598	GC/MS	466	1976	159.1	14721-66-5	26840	C01607	HMDB00417,HMDB00801,HMDB00553	0.3107	1.0242	1.5451	0.3107	0.6352	1.2473	0.3107	1.4105	0.448	1.3233	1.2291	0.9352	1.0537	1.4792	0.8663	0.7902	0.4114	1	0.3107	0.5229	0.703	0.5802	1.3466	1.1581	0.7895	2.4789	1.5086	0.8445	0.5746	0.3107	1.4606	1.496	1.8097	1.6689	1.4216	1.4482	0.8144
1007	phytol	Cofactors, Prosthetic Groups, Electron Carriers	Chlorophyll and heme metabolism	40140	GC/MS	100002535	1964.7	143.1	150-86-7	5280435	C01389	HMDB02019	0.8551	0.7096	1.2678	1.06	1.7814	1.0968	0.4008	0.429	0.9271	1.0188	1.1796	0.9803	1.7145	1.9042	0.6085	0.5413	0.8398	1.0095	1.0373	0.9905	1.6814	1.1546	0.5913	0.6064	0.8726	1.4039	0.9741	1.1115	1.5661	1.606	0.5621	0.5654	1.3876	0.9818	1.6239	2.0481	1.8672
153	pipecolate	Amino acid	Aspartate family (OAA derived)	1444	GC/MS	1025	1396.1	156	4043-87-2	849	C00408	HMDB00070	0.7049	0.7103	0.6739	0.8094	0.6898	0.8784	1.2718	1.3809	1.0711	1.0302	1.6279	1.6887	1.6696	1.9782	1.5552	1.5525	0.4797	0.6152	0.7138	0.6579	0.728	0.9698	1.6572	1.6109	0.7135	0.6071	0.8379	0.856	0.8853	0.9797	1.505	1.451	1.1468	1.1039	1.3688	1.0203	1.9522
211	proline	Amino acid	Glutamate family (alpha-ketoglutarate derived)	1898	LC/MS Pos	480	796	116.1	147-85-3	145742	C00148	HMDB00162	1.8594	1.8697	0.7436	0.814	0.8209	0.8938	0.5713	0.6209	2.3529	2.6654	1.5596	1.5688	1.5341	1.5954	1.1062	1.2067	1.6914	2.1174	0.6286	0.6243	0.6076	0.6843	0.5407	0.4528	1.7208	1.8016	0.8019	0.9494	0.8829	0.9544	0.5723	0.5279	2.3358	2.2643	1.5713	1.3926	1.679
289	putrescine	Amino acid	Amines and polyamines	1408	GC/MS	49	1705.8	174	110-60-1	1045	C00134	HMDB01414	1.8014	1.842	0.3563	0.4326	0.7772	1.0284	0.1708	0.1366	1.4405	1.3132	1.0229	0.8334	0.3749	0.9771	0.2009	0.3939	3.8867	4.748	1.2402	1.494	1.5056	1.362	0.2451	0.2741	1.7632	2.1165	0.5869	0.82	1.1238	1.5246	0.1686	0.1319	1.8535	1.7889	1.2192	0.9231	0.893
988	pyridoxal	Cofactors, Prosthetic Groups, Electron Carriers	Vitamin B metabolism (B6 or B12)	1651	LC/MS Pos	491	1210	168.1	65-22-5	1050	C00250	HMDB01545	1.2544	1.0883	0.8941	1.1159	0.5681	0.6042	0.9832	1.9324	0.6286	0.7274	0.6039	0.4778	0.3307	0.3283	0.4614	0.664	1.1589	2.0271	1.945	1.4814	1.1618	1.9191	1.236	1.0168	1.7284	1.4579	1.5217	1.0023	0.5861	0.6734	1.5522	2.0044	0.8621	0.8632	0.477	0.3912	0.2891
493	raffinose	Carbohydrate	Sucrose, glucose,fructose metabolism	586	LC/MS Neg	879	997	503.2	17629-30-0	10542	C00492	HMDB03213	0.3181	0.4645	1.0316	1.0201	1.5531	2.2287	4.9031	5.9279	0.9799	0.8507	0.3181	0.3181	0.8113	0.484	2.5364	2.2732	0.4997	0.7201	0.3181	0.3181	0.7788	0.4876	3.4758	3.6467	0.5194	0.5894	1.0516	1.0077	2.1245	2.0353	4.9502	4.7796	0.9923	0.9745	0.3181	0.3181	0.8853
397	ribitol	Carbohydrate	Amino sugar and nucleotide sugar	15772	GC/MS	100000406	1692.4	217	488-81-3	6912	C00474	HMDB00508	0.8963	0.8786	1.2397	1.3534	1.3119	1.4207	0.9389	0.8325	0.5356	0.5886	1.0338	1.0903	0.9734	1.1442	0.835	0.8557	0.8271	1.0266	1.4442	1.2226	1.2144	1.483	0.7425	0.761	0.9023	0.8354	1.0181	1.0257	1.4514	1.4054	0.9361	1.1741	0.5643	0.5189	1.0542	0.9819	1.1785
399	ribose	Carbohydrate	Amino sugar and nucleotide sugar	12083	GC/MS	914	1652	204	50-69-1	5779	C00121	HMDB00283	0.5883	0.5912	0.7642	0.8482	2.2113	2.2822	5.5517	6.1856	1.6683	1.5886	0.7762	0.7305	1.1518	1.5223	4.1688	4.001	0.4034	0.4639	0.3914	0.2792	0.408	0.4694	6.1241	6.1249	0.7108	0.7132	0.7544	0.8266	2.6555	2.7416	6.1133	6.5572	1.851	1.6757	0.665	0.4336	1.1734
352	ribose 5-phosphate	Carbohydrate	Calvin cycle and pentose phosphate	561	GC/MS	19	1928.4	315.1	18265-46-8;108321-05-7	447634	C00117	HMDB00618	0.4916	0.518	0.6337	0.555	1.149	0.5692	0.5333	0.8124	2.1773	2.2864	2.2974	1.5071	2.475	2.9714	1	1.3313	0.5208	0.1942	0.5704	0.1942	0.4805	0.1942	1.3351	1.1429	0.4127	0.4887	1.2397	0.8101	0.9553	1.0325	0.4716	1	2.2556	2.471	1.933	1.4012	2.5878
401	ribulose	Carbohydrate	Amino sugar and nucleotide sugar	35855	GC/MS	100000147	1662	306.1	488-84-6	151261	C00309	HMDB00621	0.4818	0.1703	0.9965	0.9935	1.3421	1.2712	0.7459	1.1135	0.1703	0.1703	0.1703	0.1703	0.1703	0.1703	0.1703	0.1703	0.3106	0.4431	1.1905	1.0035	1.0993	0.8576	1.0666	1.2225	0.3461	0.4594	0.8608	1.0665	1.8743	1.0875	1.0741	0.8525	0.1703	0.1703	0.1703	0.1703	0.1703
157	S-adenosylhomocysteine (SAH)	Amino acid	Aspartate family (OAA derived)	15948	LC/MS Neg	197	1821	383.1	979-92-0	439155	C00021	HMDB00939	0.387	0.387	0.6795	0.6914	0.3899	0.5781	0.387	0.387	1.0609	1.0676	0.9495	1.2664	0.7996	0.593	0.387	0.387	1.2356	1.5984	1.1337	1	1.3911	1.0955	0.387	0.387	0.387	0.5149	0.6742	0.7226	0.7355	0.742	0.387	0.387	1.1416	1.2234	1.1403	1.1219	0.8036
27	serine	Amino acid	Serine family (phosphoglycerate derived)	1648	GC/MS	503	1389.1	204	56-45-1	5951	C00065	HMDB00187	1.0312	0.9696	1.0222	1.0793	0.9778	1.0437	0.9343	0.9729	1.2839	1.3462	1.5614	1.6663	1.2312	1.5011	0.8596	0.9424	1.0504	1.1971	0.8489	0.7113	0.8289	0.8982	0.8295	0.8598	1.0182	0.9237	1.0931	1.1318	1.0586	1.0333	0.8821	0.9872	1.3169	1.2521	1.333	1.0853	1.2977
89	shikimate	Amino acid	Aromatic amino acid metabolism (PEP derived)	15144	GC/MS	100000293	1758.1	204	138-59-0	8742	C00493	HMDB03070	0.9794	0.7733	0.1238	0.1238	0.1238	0.1238	2.4209	2.3088	0.1238	0.1238	0.1238	0.1238	0.1238	0.1238	0.1238	0.1238	1	0.8709	0.1238	0.1238	0.1238	0.1238	12.8415	12.8852	0.7605	0.7679	0.1238	0.6229	0.1238	0.1238	2.888	3.1445	0.1238	0.1238	0.1238	0.1238	0.1238
496	sorbitol	Carbohydrate	Sucrose, glucose,fructose metabolism	15053	GC/MS	506	1843	319.1	6706-59-8	5780	C00794	HMDB00247	1.1213	1.0591	0.8014	0.9112	0.831	1.1773	1.3708	1.398	1.0128	0.8223	1.081	1.0159	0.6767	0.5184	1.3211	0.9877	0.6508	1.1898	0.8695	0.5197	0.4642	0.1559	1.0123	1.3163	1.1273	1.3772	0.9607	0.9846	1.0624	1.0703	1.9202	1.5083	0.7796	0.4509	1.0154	0.8372	0.5739
497	sorbitol 6-phosphate	Carbohydrate	Sucrose, glucose,fructose metabolism	37257	GC/MS	100000249	2041	205.1	108392-12-7				0.386	0.4223	0.7374	0.7104	0.8274	1.0587	1.1987	1.2781	1.2573	1.2267	0.7588	0.9413	1.2409	1.8699	1.9269	1.9089	0.1605	0.0998	0.0998	0.1766	0.1688	0.2877	1.4859	1.55	0.3275	0.3429	0.6282	0.9052	1.0437	1	1.4711	1.3202	1.0778	1.1725	0.7506	0.5231	1.5662
290	spermidine	Amino acid	Amines and polyamines	485	LC/MS Pos	50	533	146.2	124-20-9	1102	C00315	HMDB01257	1.0413	1.0366	0.5939	0.7671	0.9538	1.1028	0.5736	0.7868	5.3263	4.024	0.7567	0.9555	0.9759	0.9097	0.9044	0.9537	2.4537	1.9192	0.9135	1.1697	1.1112	1.0241	1.2632	1.3006	0.5736	1.0727	0.8846	0.7395	0.8151	0.5736	0.5736	0.7814	3.0194	4.8528	0.7625	0.9088	1.107
638	stearate (18:0)	Lipids	Free fatty acid	1358	LC/MS Neg	439	5886	283.4	57-11-4	5281	C01530	HMDB00827	0.8204	0.7894	1.2134	1.1251	1.2148	1.2687	2.6371	2.0011	0.8389	0.5787	0.7824	0.9655	0.8519	0.5787	0.5787	0.5916	0.9213	1.0748	0.7826	0.8747	1.0376	1.0345	2.0123	2.3152	1.0141	1.3117	1.4688	1.3727	1.5117	1.8259	1.9698	1.8106	0.6158	0.7268	0.7482	0.6433	0.7284
340	succinate	Carbohydrate	TCA cycle	1437	GC/MS	252	1348	247	110-15-6	1110	C00042	HMDB00254	0.903	1.0309	0.8815	0.8926	1.5284	1.8183	0.9691	0.962	1.4909	1.4889	1.1031	1.4105	2.8914	3.231	2.0486	2.291	0.9453	1.1293	0.497	0.4387	0.6565	0.6966	0.7198	0.6739	0.928	0.9321	0.7997	0.7132	1.7338	1.8861	1.1711	1.2004	1.4541	1.3262	1.1707	0.9921	3.3122
500	sucrose	Carbohydrate	Sucrose, glucose,fructose metabolism	1519	LC/MS Neg	935	875	341.2	57-50-1	5988	C00089	HMDB00258	0.5066	0.4405	0.9135	0.7179	1.1114	1.3258	2.0594	2.3265	1.1533	1.1468	0.4993	0.6488	1.2716	1.0865	2.3887	2.4131	0.4751	0.55	0.3541	0.3239	0.7953	0.7024	1.7188	1.8505	0.5207	0.5214	0.8003	0.7616	1.3361	1.3354	2.2852	2.097	1.2539	1.1574	0.5376	0.5131	1.123
402	threitol	Carbohydrate	Amino sugar and nucleotide sugar	35854	GC/MS	100001419	1513	217.1	2418-52-2	169019	C16884	HMDB04136	1.4232	1.465	0.8302	0.7906	1.0178	1.0385	0.9111	0.9743	3.0763	2.9285	0.9234	0.9849	1.0011	0.8662	1.1058	0.9989	1.1088	1.2791	0.6655	0.7986	0.8268	0.6242	1.0892	1.1921	1.5369	1.0129	0.8461	0.9772	1.0751	1.1871	0.9992	1.2031	2.6078	2.4721	0.7462	0.8311	0.7006
971	threonate	Cofactors, Prosthetic Groups, Electron Carriers	Ascorbate metabolism	27738	GC/MS	100001022	1560.7	292.1	70753-61-6	151152	C01620	HMDB00943	0.9711	1.084	1.3843	1.3812	0.9003	0.9934	1.1162	1.3366	0.2317	0.2189	0.2673	0.3241	0.1528	0.171	0.0808	0.0919	1.0066	1.091	1.1196	1.0127	1.3022	1.2719	1.2211	0.969	1.3039	1.1885	1.2309	1.2673	1.0262	0.9738	0.9344	1.0708	0.3228	0.2694	0.2575	0.2136	0.168
160	threonine	Amino acid	Aspartate family (OAA derived)	1284	LC/MS Pos	564	713	120.1	72-19-5	6288	C00188	HMDB00167	0.2228	0.23	0.9272	0.9344	1.0597	1.1049	1.3697	1.4367	0.3935	0.3806	1.1818	1.1889	1.1686	1.1562	0.9403	0.9058	0.2602	0.3016	0.9113	0.8664	1.2264	1.2491	1.571	1.3906	0.2244	0.2327	0.9113	0.9838	1.0544	1.0875	1.3277	1.2293	0.3741	0.3676	1.0784	1.0162	1.0626
216	trans-4-hydroxyproline	Amino acid	Glutamate family (alpha-ketoglutarate derived)	1366	GC/MS	1001	1537	140	51-35-4	5810	C01157	HMDB00725	1.3528	1.4187	1.2716	1.0712	0.8746	0.8372	0.4713	0.5923	2.1088	2.2249	2.6428	2.8487	2.0577	2.1573	0.3855	0.4049	2.1457	2.196	0.9288	0.7927	0.8014	0.8109	0.7146	0.6482	1.3964	1.3913	1.0119	1.0896	0.6863	0.8369	0.5548	0.6409	2.0538	2.0217	2.4036	2.1061	2.126
503	trehalose	Carbohydrate	Sucrose, glucose,fructose metabolism	15573	GC/MS	915	2174.9	361.2	6138-23-4	7427	C01083	HMDB00975	0.2599	0.3718	1	0.3809	1.3748	2.2033	2.9325	5.498	1.6247	0.5125	0.1372	0.3375	1.971	1.5295	4.1151	4.8103	0.4474	0.2179	0.7283	0.3835	0.5666	0.845	1.4835	1.6704	0.2811	0.367	0.252	0.1372	1.7125	0.5967	6.215	3.0298	0.6062	0.8174	0.1372	0.2959	2.4313
1776	trizma acetate	Xenobiotics	Chemicals	20710	GC/MS	100000856	1525	306.2	6850-28-8	6503	C07182		1.0913	0.2347	1.3204	8.5869	0.8704	0.2347	0.2347	0.2347	0.3943	0.2347	2.0261	0.9386	0.2347	0.5827	0.2347	0.6896	0.2347	0.2347	8.4935	1.0614	1.2427	0.5597	0.2347	0.2347	0.7699	1.0652	1	1.1729	0.7966	1.1397	1.5904	1.6615	1.439	1.1977	0.7507	0.9158	1.1292
91	tryptophan	Amino acid	Aromatic amino acid metabolism (PEP derived)	54	LC/MS Pos	565	2445	205.1	73-22-3	6305	C00078	HMDB00929	0.55	0.5172	1.0042	1.3068	1.0814	1.2281	0.5971	0.6343	1.2655	1.1034	2.799	2.7525	1.7514	2.1903	0.5872	0.6287	0.8048	0.7757	1.1977	1.2964	0.9958	0.9875	0.5803	0.5142	0.5051	0.5368	1.1922	1.2589	1.3221	1.2843	0.6896	0.635	1.048	1.1492	2.7082	2.7102	2.0245
93	tyrosine	Amino acid	Aromatic amino acid metabolism (PEP derived)	1299	LC/MS Pos	815	1516	182.1	60-18-4	6057	C00082	HMDB00158	0.4371	0.3641	1.0228	1.3513	1.2062	1.4887	0.9744	0.9383	0.8076	0.7664	1.9947	1.8564	1.2177	1.5755	0.4699	0.508	0.6077	0.8184	1.3128	1.1242	1.1154	1.0526	0.9772	0.9257	0.4026	0.4241	1.2332	1.2911	1.3692	1.4367	0.9803	0.863	0.7515	0.7348	2.0552	1.7088	1.4857
415	UDP-galactose	Carbohydrate	Amino sugar and nucleotide sugar	15860	GC/MS	100000298	1973	243.1	2956-16-3;91183-98-1;137868-52-1	18068	C00052	HMDB00302	0.4598	0.3981	0.3981	0.3981	0.3981	0.3981	1.2421	0.9858	1.5531	1.7796	1.2462	1.3483	0.4156	1.0142	0.9648	1.2523	0.3981	0.4783	0.3981	0.4822	0.3981	0.3981	0.3981	0.3981	0.9819	0.3981	0.3981	0.3981	0.3981	0.3981	1.7089	2.2059	1.8241	1.7279	0.3981	0.6405	0.3981
647	undecanedioate	Lipids	Free fatty acid	35671	LC/MS Neg	100001617	2376	215.1	1852-04-6	15816		HMDB00888	0.7781	0.7781	0.7781	0.7781	0.7781	0.7781	1.1611	1.5207	0.7781	0.7781	0.7781	0.7781	0.7781	0.7781	1	0.7781	0.7781	0.7781	0.7781	0.7781	0.7781	0.7781	0.7781	0.8161	0.7781	0.7781	0.7781	0.7781	0.7781	0.7781	0.9733	1.0267	0.7781	0.7781	0.7781	0.7781	0.7781
1114	uracil	Nucleotide	Pyrimidine metabolism	605	GC/MS	825	1370.4	241	66-22-8	1174	C00106	HMDB00300	1.0417	1.0738	1.1542	1.2417	0.9583	0.9487	1.0721	1.2598	0.2118	0.3193	0.3329	0.3596	0.4104	0.5856	0.4516	0.4	1.9172	2.1919	1.6426	1.4081	0.9292	0.8572	1.6073	1.4925	0.954	0.9893	1.4443	1.413	1.0299	1.0107	1.3354	1.3693	0.2968	0.1508	0.2321	0.2834	0.4127
1060	urate	Nucleotide	Purine metabolism	1604	GC/MS	1134	1928	441.2	69-93-2;120K5305	1175	C00366	HMDB00289	0.2296	0.2296	0.4128	0.3718	1.6967	2.6187	2.4415	2.5749	0.2296	0.2296	0.2296	0.2296	0.2296	0.2296	0.2296	0.2296	0.5768	0.7161	1	0.6155	1.0025	0.3199	2.3201	2.2468	0.8326	0.7128	0.2296	0.5004	2.032	2.5839	2.8263	2.7537	0.2296	0.2296	0.2296	0.2296	0.2296
1115	uridine	Nucleotide	Pyrimidine metabolism	606	LC/MS Neg	535	1430	243.1	58-96-8	6029	C00299	HMDB00296	1.2598	1.3814	1.6012	1.4395	0.9499	1.3002	0.9617	1.136	0.5479	0.5347	0.5217	0.6679	0.187	0.1577	0.4003	0.3469	1.1606	1.3798	1.2458	1.0383	1.0903	1.0942	0.7644	0.835	1.3782	1.3576	1.2771	1.3786	1.1717	1.1554	0.9643	0.9891	0.485	0.4676	0.5433	0.4802	0.2585
1121	uridine monophosphate (5' or 3')	Nucleotide	Pyrimidine metabolism	39879	LC/MS Pos	100003366	1079	325	58-97-9	6030	C01368, C00105	HMDB00288	0.5615	0.5115	0.9161	0.7423	1.0059	0.766	0.9941	1.2207	3.2547	3.4317	4.2976	4.9533	3.9381	2.442	2.5927	2.6452	0.2324	0.3179	0.3345	0.3642	0.3687	0.4054	1.5896	1.3363	0.7886	0.7064	0.9363	0.9545	0.9912	0.7319	1.0501	1.0088	3.8165	3.9403	4.1122	3.5147	3.2004
272	valine	Amino acid	Branched Chain Amino Acids (pyruvate derived)	1649	LC/MS Pos	566	1040	118.1	72-18-4	6287	C00183	HMDB00883	0.7242	0.7222	0.8068	0.8911	1.06	1.2588	0.4217	0.4545	1.3	1.2156	2.297	2.2114	2.2324	2.525	0.6547	0.8028	0.7045	1.0106	1.0661	0.9894	1.0531	1.2266	0.4805	0.4117	0.7615	0.7663	0.9293	0.9864	1.1828	1.2126	0.4669	0.4561	1.306	1.2696	2.2458	1.9769	2.3524
1061	xanthine	Nucleotide	Purine metabolism	3147	GC/MS	1004	1889.9	353	69-89-6	1188	C00385	HMDB00292	0.1142	0.1142	0.1142	0.1474	0.81	0.8658	2.0943	2.0842	0.1142	0.1142	0.1142	0.1142	0.5232	0.7066	1.2598	1.1342	0.1142	0.1142	0.1142	0.1142	0.1142	0.1142	1.7613	1.5905	0.1142	0.1142	0.1142	0.1142	0.6429	0.5578	1.9749	1.8744	0.1142	0.1142	0.1142	0.1142	0.6659
1062	xanthosine	Nucleotide	Purine metabolism	15136	LC/MS Pos	100000299	1785	285	146-80-5	64959	C01762	HMDB00299	0.4753	0.3401	0.5395	0.5674	0.3782	0.3401	0.5629	0.8519	0.3401	0.3401	0.3401	0.3401	0.3401	0.3401	0.3401	0.3401	3.2036	3.5961	2.1042	1.8941	1.1948	1.1285	0.9586	1.0414	0.3401	0.5391	0.6879	0.6128	0.3426	0.4326	0.9674	1.12	0.3401	0.3401	0.3401	0.3401	0.3401
409	xylonate	Carbohydrate	Amino sugar and nucleotide sugar	35638	GC/MS	100001627	1722	292	73686-31-7	6602431	C05411		1.1637	0.9645	0.8464	0.6683	0.4248	0.4738	1	1.263	2.8232	2.6363	2.1762	3.0036	1.419	1.2941	1.991	1.5815	0.6192	1.2473	0.5862	0.197	0.2077	0.2488	0.7893	0.8481	0.8979	1.0717	0.7412	0.9492	0.5516	0.5366	1.0478	0.9522	2.6248	2.2774	2.182	1.5517	1.3306
410	xylose	Carbohydrate	Amino sugar and nucleotide sugar	15835	GC/MS	826	1723.9	204	609-06-3	135191	C00181	HMDB00098	0.9663	0.8553	1.0825	1.1769	1.1325	1.0173	0.9827	0.8687	1.3713	1.2648	1.3207	1.1914	0.856	0.9774	0.5064	0.5494	1.7925	2.1711	0.9429	0.8149	0.8479	0.8017	1.2931	1.2242	1.0093	0.908	1.0368	1.1142	0.8137	1.0293	0.7609	0.7077	1.2772	1.1537	1.0003	0.9058	0.6724
[truncated: 11 more columns]

## Sheet: Pathway Heat Map
	Algae (Chlorella) Lipid Content - Algae Cells
	Heat map of statistically significant biochemicals profiled in this study. Red and green shaded cells indicate p≤0.05 (red indicates that the mean values are significantly higher for that comparison; green values significantly lower). Light red and light green shaded cells indicate 0.05<p<0.10 (light red indicates that the mean values trend higher for that comparison; light green values trend low…										Fold of Change																					Statistical Values
										X	ANOVA Main Effects			Two-Way ANOVA Contrasts																	X	ANOVA Main Effects						Two-Way ANOVA Contrasts
											Lipid Main Effect	Time Main Effect	Lipid : Time Interaction	Medium 1	Medium 2	Medium 6	High 1	High 2	High 6	Low 1	Low 2	Low 6	Medium 0	High 0	Medium 1	High 1	Medium 2	High 2	Medium 6	High 6		Lipid Main Effect		Time Main Effect		Lipid : Time Interaction		Medium 1		Medium 2		Medium 6		High 1		High 2		High 6
																																						Medium 0		Medium 0		Medium 0		High 0		High 0		High 0
	Pathway Sort Order	Super Pathway	Sub Pathway	Biochemical Name	Platform	Comp ID	KEGG	PlantCyc	PUBCHEM	X				Medium 0	Medium 0	Medium 0	High 0	High 0	High 0	Low 0	Low 0	Low 0	Low 0	Low 0	Low 1	Low 1	Low 2	Low 2	Low 6	Low 6	X	p-value	q-value	p-value	q-value	p-value	q-value	p-value	q-value	p-value	q-value	p-value	q-value	p-value	q-value	p-value	q-value	p-value	q-value
	10	Amino acid	Serine family (phosphoglycerate derived)	cystathionine	GC/MS	15705	C02291	L-CYSTATHIONINE	439258					0.89	0.61	0.21	1.15	0.72	0.46	1.52	1.42	1.2	2.78	2.9	1.63	2.18	1.18	1.47	0.48	1.11		7.7109e-07	2.1519e-08	1.6258e-08	1.6788e-09	3.8608e-06	3.8246e-07	0.5038	0.3574	0.0127	0.0112	5.9005e-10	9.3132e-10	0.4492	0.4253	0.0943	0.1044	0.0002	0.0002
	11			cysteine	GC/MS	31453	C00097	CYS	5862					1	1	1	0.67	0.81	2.93	1	1	1	1	2.03	1	1.37	1	1.64	1	5.95		1.3e-14	1e-15	6.2271e-07	5.9023e-08	4.6332e-09	7.0814e-10	1	0.5641	1	0.4934	1	0.3946	0.0091	0.0152	0.1664	0.1706	6.4754e-10	9.7171e-10
	15			glycine	GC/MS	11777	C00037	GLY	750					1.19	1.42	1.41	1.22	1.49	1	1.05	1.91	2.31	1.43	1.82	1.62	2.12	1.07	1.42	0.88	0.79		2.1208e-11	7.36e-13	1.05e-13	1.6e-14	5.4696e-10	9.7339e-11	0.0202	0.0261	1.5397e-05	2.1989e-05	2.1644e-05	1.8421e-05	0.0132	0.0211	2.4831e-06	7.6341e-06	0.9935	0.3956
	17			homocysteine	GC/MS	40266	C00155	HOMO-CYS	778					2.46	1.56	0.61	1.22	0.58	0.45	1.96	1.36	0.87	0.99	2.96	1.24	1.84	1.14	1.26	0.69	1.52		4.2545e-10	1.4388e-11	3.71e-13	5.2e-14	0.0001	1.209e-05	6.2521e-07	1.9397e-06	0.0037	0.0036	0.0024	0.0016	0.2329	0.2439	0.0003	0.0007	3.7371e-06	3.7386e-06
	19			hypotaurine	GC/MS	590	C00519		107812					0.23	0.18	0.05	0.29	0.13	0.01	0.28	0.21	0.05	0.87	4.31	0.73	4.45	0.74	2.64	0.92	1		1.634e-12	5.9e-14	0	0	5.4454e-05	4.8549e-06	1.6971e-07	6.1944e-07	2.3384e-09	5.9024e-09	1.2e-14	3.1e-14	3.4598e-06	1.3345e-05	2.0093e-10	1.3161e-09	0	0
	25			O-acetylserine	GC/MS	15947	C00979	ACETYLSERINE	99478					1.19	2.43	0.74	1.67	1.37	0.71	1.18	1.19	6.36	7.78	3.1	7.87	4.37	15.87	3.57	0.91	0.35		0	0	0.0012	8.2813e-05	8.862e-12	2.107e-12	0.4363	0.3161	8.1959e-05	0.0001	0.1346	0.0708	0.0127	0.0204	0.1035	0.1138	0.118	0.0604
	26			serine	GC/MS	1648	C00065	SER	5951					1.1	1.04	0.96	1.09	1.03	0.65	0.75	0.78	0.8	0.94	1.23	1.38	1.79	1.25	1.63	1.12	1		4.227e-12	1.51e-13	1.9319e-07	1.9022e-08	1.1739e-07	1.3505e-08	0.1214	0.115	0.47	0.2728	0.4682	0.2117	0.244	0.2522	0.634	0.5163	9.3846e-09	1.2376e-08
	48		Aromatic amino acid metabolism (PEP derived)	4-hydroxyphenylpyruvate	GC/MS	11729	C01179	P-HYDROXY-PHENYLPYRUVATE	979					1.12	1.75	1	1	1	1	2.28	1.85	1	1	1	0.49	0.44	0.95	0.54	1	1		0.0251	0.0005	0.0313	0.0021	0.1214	0.0067	0.6573	0.4339	0.1172	0.0826	1	0.3946	1	0.7188	1	0.6848	1	0.3956
	71			N-acetylphenylalanine	LC/MS pos	33950	C03519		74839					1.62	1.4	1	2.21	2.44	1.26	0.87	0.9	0.86	0.99	1.12	1.84	2.83	1.55	3.04	1.14	1.62		6.3278e-06	1.6398e-07	0.0044	0.0003	0.1825	0.0096	0.0562	0.0623	0.1919	0.127	0.9635	0.389	0.0023	0.0048	0.0008	0.0015	0.3274	0.1553
	81			phenylalanine	LC/MS pos	64	C00079	PHE	6140					1.8	2.2	1.36	2.56	2.39	1.04	1.44	1.49	1.2	0.69	1.45	0.86	2.57	1.02	2.34	0.79	1.26		0	0	0	0	1.16e-13	3.8e-14	4e-15	3.8e-14	0	0	5.584e-08	6.5507e-08	0	0	0	0	0.4093	0.1885
	82			phenyllactate (PLA)	GC/MS	22130	C05607		3848					1.77	2.91	1.37	3.3	3.15	2.43	1.44	1.3	1.14	0.86	1.16	1.05	2.66	1.92	2.82	1.03	2.47		9.1187e-07	2.5271e-08	2.8782e-05	2.421e-06	0.0568	0.0033	0.0813	0.087	0.0009	0.001	0.393	0.1805	2.3035e-05	8.0949e-05	4.9085e-05	0.0001	0.0008	0.0006
	83			phenylpyruvate	GC/MS	566	C00166	PHENYL-PYRUVATE	997					2.73	5.15	3.09	4.03	5.88	2.28	1.5	2.62	2.29	0.48	0.38	0.87	1.01	0.94	0.85	0.64	0.38		2.7601e-07	7.9242e-09	0	0	0.0003	2.6915e-05	1.6347e-07	6.1474e-07	2.234e-12	9.324e-12	1.5361e-08	1.961e-08	3.7342e-10	2.3621e-09	1.278e-12	1.0693e-11	1.3695e-05	1.204e-05
	88			shikimate	GC/MS	15144	C00493	SHIKIMATE	8742					0.3	0.15	3.28	1	1	1	0.29	0.12	13.65	0.81	0.12	0.85	0.43	1	1	0.19	0.01		0	0	0	0	7e-15	4e-15	2.4118e-07	8.3139e-07	1.3489e-09	3.4859e-09	1.181e-05	1.0461e-05	1	0.7188	1	0.6848	1	0.3956
	90			tryptophan	LC/MS pos	54	C00078	TRP	6305					2.26	2.33	1.21	2.4	1.75	0.55	1.66	1.31	0.74	0.71	1.54	0.96	2.22	1.27	2.06	1.17	1.16		0	0	0	0	2.2e-14	9e-15	0	0	0	0	0.0006	0.0004	0	0	3.79e-13	3.359e-12	9e-14	2.24e-13
	92			tyrosine	LC/MS pos	1299	C00082	TYR	6057					3.01	3.38	2.31	2.49	1.89	0.61	1.89	1.57	1.44	0.61	1.15	0.98	1.52	1.32	1.39	0.98	0.49		0.0066	0.0001	0	0	0	0	0	0	0	0	2e-15	6e-15	0	4e-15	6.148e-12	4.6309e-11	2.9378e-09	4.1241e-09
	118		Aspartate family (OAA derived)	2-aminoadipate	GC/MS	6146	C00956	CPD-468	469					0.94	0.67	1.5	0.78	0.9	0.3	0.7	0.97	1.26	1.39	2.74	1.87	3.05	0.95	2.54	1.65	0.64		2.0787e-11	7.28e-13	0.0246	0.0016	5.676e-12	1.412e-12	0.6471	0.4302	0.0019	0.002	0.0034	0.0023	0.0546	0.0691	0.4351	0.3849	3.3198e-11	6.0196e-11
	122			alanine	GC/MS	1126	C00041	L-ALPHA-ALANINE	5950					0.36	0.38	0.37	0.82	0.94	0.39	0.26	0.2	0.3	0.88	1.05	1.2	3.29	1.64	4.88	1.06	1.34		0	0	0	0	0	0	0	0	0	0	0	0	8.2472e-05	0.0003	0.1871	0.1867	0	0
	123			allo-threonine	GC/MS	15142	C05519	CPD-10303	99289					2.16	2.43	3.39	2.53	2.78	2.14	1.99	2.86	3.6	1.03	1.43	1.12	1.82	0.87	1.39	0.97	0.85		1.1653e-07	3.4195e-09	0	0	2.4787e-05	2.2473e-06	7.7352e-10	4.571e-09	1.6857e-11	6.0989e-11	2e-15	6e-15	3.318e-12	3.4984e-11	2.77e-13	2.783e-12	5.0779e-10	7.8921e-10
	124			asparagine	GC/MS	512	C00152	ASN	6267					0.24	0.19	0.03	0.24	0.1	0.01	0.25	0.21	0.01	0.8	4.75	0.77	4.5	0.73	2.29	2.04	2.43		0	0	0	0	4.8e-14	1.7e-14	0	0	0	0	0	0	0	0	0	0	0	0
	125			aspartate	GC/MS	15996	C00049	L-ASPARTATE	5960					0.85	0.6	0.46	0.56	0.41	0.15	0.77	0.69	0.54	1.35	1.74	1.49	1.29	1.17	1.05	1.15	0.49		1.8588e-06	5.012e-08	0	0	1.0138e-10	2.0465e-11	0.0576	0.0632	1.1974e-06	2.0915e-06	2.1716e-10	3.5569e-10	1.7376e-07	8.3268e-07	9.699e-12	6.6418e-11	0	0
	131			homoserine	GC/MS	23642	C00263	HOMO-SER	12647					0.55	0.52	1.23	1.13	0.8	1.95	0.48	0.54	1.33	0.91	0.91	1.05	2.15	0.88	1.37	0.84	1.35		7.9371e-09	2.534e-10	0	0	9.5246e-05	8.2178e-06	1.6346e-06	4.6103e-06	2.2935e-07	4.6098e-07	0.0583	0.0335	0.2919	0.2922	0.0525	0.0623	2.0512e-07	2.2598e-07
	134			lysine	LC/MS pos	1301	C00047	LYS	5962					0.43	0.32	0.17	0.71	0.64	0.19	0.44	0.32	0.2	0.72	0.74	0.71	1.2	0.72	1.49	0.59	0.7		1e-15	0	0	0	2.3264e-11	5.411e-12	0	2e-15	0	0	0	0	6.3761e-07	2.8009e-06	5.3266e-09	2.5077e-08	0	0
	135			methionine	LC/MS pos	1302	C00073	MET	6137					2.76	4.47	5.17	2.24	1.12	0.78	1.04	0.77	1.42	0.26	1.28	0.7	2.77	1.53	1.87	0.96	0.7		9.07e-13	3.4e-14	1.4849e-10	1.8135e-11	4.6e-14	1.6e-14	6.8999e-10	4.2813e-09	2.4e-14	1.45e-13	1e-15	4e-15	1.5612e-07	7.7152e-07	0.4093	0.3671	0.0481	0.026
	136			methionine sulfoxide	LC/MS pos	18374	C02989	L-Methionine-sulfoxides	158980					3.25	1.56	1.28	2.98	1.05	0.39	2.44	1.47	1.09	0.76	1.02	1.02	1.25	0.81	0.73	0.9	0.37		0.0029	6.3793e-05	0	0	3.823e-06	3.8225e-07	1.6399e-09	8.4794e-09	0.0382	0.0302	0.1113	0.0596	1.0726e-08	5.654e-08	0.756	0.5871	2.0436e-07	2.2598e-07
	152			pipecolate	GC/MS	1444	C00408		849					1.16	1.26	2.05	1.31	1.79	1.5	1.34	1.62	3.19	1.29	2.06	1.12	2.02	1	2.28	0.83	0.97		0	0	0	0	3.7557e-08	4.6722e-09	0.0729	0.0787	0.0088	0.0081	9.7198e-11	1.6876e-10	0.0031	0.0063	1.4376e-08	6.5628e-08	1.2773e-05	1.1344e-05
	156			S-adenosylhomocysteine (SAH)	LC/MS neg	15948	C00021	ADENOSYL-HOMO-CYS	439155					1.65	1.46	0.92	1	0.68	0.34	0.67	0.93	0.3	0.27	0.72	0.66	1.06	0.42	0.53	0.82	0.82		9.0423e-09	2.8639e-10	3.6985e-10	4.3096e-11	7.0394e-05	6.123e-06	0.0045	0.0072	0.0423	0.033	0.6736	0.2953	0.9672	0.7188	0.0267	0.0344	2.5301e-07	2.7527e-07
	159			threonine	LC/MS pos	1284	C00188	THR	6288					4.13	4.73	5.89	2.95	2.94	2.36	3.28	4.49	5.2	0.84	1.41	1.06	1.26	0.89	0.92	0.96	0.64		0.0004	7.9905e-06	0	0	0	0	0	0	0	0	0	0	0	0	0	0	0	0
	164			6-oxopiperidine-2-carboxylic acid	GC/MS	43231			3014237					1.01	0.77	0.45	1.21	0.7	0.36	0.59	0.65	0.46	0.72	0.59	1.24	1.21	0.85	0.63	0.71	0.46		0.0001	3.4398e-06	5.054e-10	5.8356e-11	0.0136	0.0008	0.8076	0.5036	0.1278	0.0895	5.5318e-05	4.4881e-05	0.2717	0.2754	0.0414	0.0503	6.5254e-07	6.6817e-07
	176		Glutamate family (alpha-ketoglutarate derived)	2-aminobutyrate	GC/MS	1577	C02261	2-Aminobutyrate	439691					1.28	1.25	0.94	1.15	0.87	0.48	1.24	1.64	0.72	1.12	2.8	1.15	2.6	0.85	1.5	1.46	1.87		0	0	0	0	8.4e-14	2.8e-14	3.7937e-06	1.0017e-05	2.2577e-05	3.1825e-05	0.1575	0.0819	0.0053	0.0096	0.005	0.0082	0	0
	184			arginine	LC/MS pos	1638	C00062	ARG	232					0.27	0.15	0.08	0.42	0.24	0.07	0.25	0.12	0.07	0.73	1.91	0.78	3.2	0.87	3.7	0.92	1.89		0	0	0	0	8e-15	4e-15	0	0	0	0	0	0	0	0	0	0	0	0
	185			argininosuccinate	LC/MS pos	15497	C03406	L-ARGININO-SUCCINATE	16950;828					0.35	0.19	0.25	0.58	0.33	0.12	0.16	0.08	0.1	1.14	7.02	2.56	25.9	2.79	30.67	2.74	8.12		0	0	0	0	5.2804e-10	9.7339e-11	4.9126e-09	2.3448e-08	4.9e-14	2.68e-13	9.528e-12	1.7981e-11	0.0005	0.0013	4.0602e-09	2.0389e-08	0	0
	189			citrulline	LC/MS pos	2132	C00327	L-CITRULLINE	9750					0.66	0.64	0.9	0.94	0.76	0.49	0.48	0.38	0.41	0.8	4.71	1.09	9.2	1.35	9.39	1.75	5.62		0	0	6.8e-14	1e-14	1.0264e-09	1.6895e-10	3.4258e-05	8.1758e-05	1.1653e-05	1.7091e-05	0.2707	0.1313	0.4823	0.454	0.0024	0.004	6.2204e-10	9.4981e-10
	193			gamma-aminobutyrate (GABA)	GC/MS	1416	C00334	4-AMINO-BUTYRATE	119					0.99	1.05	1.7	0.83	2.29	5.87	0.73	0.59	0.47	0.79	6.03	1.07	6.82	1.42	23.56	2.87	75.17		0	0	5.6819e-06	5.0822e-07	2.1588e-10	4.1992e-11	0.8773	0.5311	0.827	0.44	0.0099	0.0063	0.3991	0.3802	7.0383e-05	0.0002	2.9428e-11	5.4495e-11
	194			glutamate	LC/MS pos	57	C00025	GLT	611					1.68	1.5	2.27	1.19	1.28	0.88	1.05	1.07	1.53	0.78	1.85	1.26	2.1	1.1	2.21	1.16	1.06		0	0	0	0	0	0	1e-15	6e-15	5.7e-13	2.692e-12	0	0	5.7251e-05	0.0002	1.1943e-07	4.6135e-07	0.0015	0.0011
	196			glutamine	LC/MS pos	53	C00064	GLN	5961					0.39	0.4	0.97	0.24	0.18	0.07	0.66	0.51	0.36	0.94	3.31	0.55	1.18	0.74	1.15	2.51	0.63		0.8721	0.0158	0.0569	0.0037	0.1836	0.0096	0.1021	0.1013	0.1471	0.0998	0.6124	0.2726	0.0731	0.0897	0.0372	0.0456	0.0012	0.0009
	203			N-acetylglutamate	LC/MS pos	15720	C00624	ACETYL-GLU	70914					1.63	2	1.45	1.22	2.88	2.16	1.39	1.6	1.58	1.04	1.27	1.22	1.11	1.3	2.28	0.95	1.74		0.164	0.0031	0.0132	0.0009	0.301	0.0154	0.1957	0.1711	0.083	0.0593	0.8569	0.3566	0.8	0.6589	0.0108	0.016	0.0556	0.0295
	207			N-acetylproline	LC/MS pos	34387			322640					0.42	0.44	0.16	0.64	0.62	0.38	0.47	0.42	0.18	0.97	0.64	0.86	0.87	1.04	0.95	0.88	1.37		0.3104	0.0059	0	0	0.0002	1.4591e-05	1.5602e-09	8.418e-09	8.841e-09	2.0417e-08	0	0	0.0002	0.0005	7.8859e-05	0.0002	5.8456e-11	9.976e-11
	208			N-acetylputrescine	LC/MS pos	37496	C02714		122356					0.34	0.49	0.14	1.29	1.69	0.87	0.57	0.59	0.28	1.64	0.38	0.98	0.85	1.36	1.07	0.84	1.15		0.0615	0.0012	0.0014	9.6629e-05	0.15	0.0081	0.0208	0.0266	0.1382	0.095	7.7532e-05	6.232e-05	0.3369	0.333	0.3704	0.3382	0.8123	0.3399
	210			ornithine	GC/MS	1493	C00077	L-ORNITHINE	6262					0.21	0.34	0.12	0.23	0.6	0.04	0.27	0.27	0.12	1.34	4.32	1.04	3.73	1.66	9.52	1.35	1.48		0	0	0	0	9.4905e-11	1.9526e-11	2.9e-14	2.53e-13	4.6863e-10	1.4533e-09	0	0	1.69e-13	1.92e-12	0.0002	0.0005	0	0
	211			proline	LC/MS pos	1898	C00148	PRO	145742					0.46	0.49	0.32	0.63	0.65	0.47	0.36	0.35	0.27	1.02	1.35	1.28	2.36	1.41	2.48	1.19	2.33		0	0	0	0	6.3786e-09	9.222e-10	0	0	1e-15	4e-15	0	0	1.5273e-10	1.0501e-09	5.6069e-10	3.3018e-09	0	0
	216			trans-4-hydroxyproline	GC/MS	1366	C01157	Protein-hydroxyprolines	5810					0.8	0.58	0.41	1.19	0.98	0.16	0.43	0.38	0.33	0.66	1	1.23	2.78	1.02	2.62	0.82	0.49		1.539e-12	5.6e-14	0	0	0	0	0.0051	0.0079	2.0621e-08	4.5678e-08	5.1e-14	1.22e-13	0.0343	0.0456	0.8373	0.6371	0	0
	237			4-guanidinobutanoate	LC/MS pos	15681	C01035		500					1.22	0.79	0.83	0.65	0.57	0.41	0.92	0.6	0.45	1.01	1.14	1.34	0.81	1.33	1.08	1.85	1.04		1.305e-05	3.2755e-07	7.1241e-11	8.959e-12	0.0034	0.0002	0.1155	0.1103	0.0633	0.047	0.0838	0.0463	0.0014	0.0031	5.1997e-05	0.0001	1.2314e-08	1.5996e-08
	239		Branched Chain Amino Acids (OAA derived)	isoleucine	LC/MS pos	1125	C00407	ILE	6306					1.99	2.87	1.03	2.11	2.21	0.35	2.31	2.85	1.19	0.94	2.25	0.81	2.06	0.94	1.74	0.81	0.66		0	0	0	0	0	0	3.5e-14	2.91e-13	0	0	0.6578	0.2914	4e-15	4.9e-14	1e-15	7e-15	0	0
	247		Branched Chain Amino Acids (pyruvate derived)	2,3-dihydroxyisovalerate	GC/MS	38276	C04039	DIOH-ISOVALERATE	677					1	0.52	0.81	1.38	1.11	0.81	0.3	0.28	0.13	0.38	0.1	1.27	0.47	0.7	0.4	2.35	0.64		3.5e-14	1e-15	9.7149e-08	9.7159e-09	2.0924e-07	2.3318e-08	0.9854	0.5641	0.0022	0.0022	0.2959	0.1396	0.1309	0.1458	0.6474	0.5244	0.3539	0.1656
	249			norvaline	GC/MS	37426	C01826	L-2-AMINOPENTANOIC-ACID	824					0.71	0.62	0.61	0.83	0.8	0.27	0.41	0.32	0.28	0.44	1.72	0.77	3.47	0.85	4.29	0.96	1.64		0	0	4e-15	1e-15	1.0941e-07	1.2724e-08	0.0088	0.0132	0.0005	0.0006	0.0003	0.0002	0.1237	0.1407	0.0845	0.0943	1.1e-12	2.28e-12
	255			3-methyl-2-oxovalerate	LC/MS neg	15676	C00671	2-KETO-3-METHYL-VALERATE	47					1	1.09	1.35	1.24	1.85	0.27	1	1.4	3.01	1	3.67	1	4.55	0.78	4.83	0.45	0.33		5.6078e-09	1.8048e-10	0.1936	0.0117	1.4469e-07	1.6468e-08	1	0.5641	0.7535	0.4106	0.2692	0.1313	0.5386	0.494	0.0321	0.0403	3.0516e-05	2.5787e-05
	257			4-methyl-2-oxopentanoate	LC/MS neg	22116	C00233	2K-4CH3-PENTANOATE&redirect=T	70					2.38	4.66	4.29	1.38	1.63	0.12	0.98	1.69	3.59	0.6	4.96	1.47	6.98	1.65	4.77	0.72	0.17		1.1466e-06	3.1342e-08	0.0004	2.7834e-05	2.8955e-10	5.4347e-11	0.0097	0.0142	2.8479e-05	3.8639e-05	3.1221e-05	2.5813e-05	0.4878	0.4552	0.1518	0.1588	5.0255e-08	5.9918e-08
	262			beta-hydroxyisovalerate	GC/MS	12129			69362					2.76	1.93	0.28	4.44	5.49	1	2	1.59	0.36	0.93	0.93	1.28	2.06	1.13	3.21	0.72	2.56		7.5268e-06	1.9379e-07	1e-15	0	0.0066	0.0004	0.0002	0.0005	0.0112	0.0102	1.3894e-05	1.2183e-05	2.9229e-07	1.3595e-06	1.8775e-08	8.319e-08	0.7574	0.32
	263			leucine	LC/MS pos	60	C00123	LEU	6106					1.32	1.76	0.66	1.4	1.53	0.34	1.53	1.74	0.59	0.86	2.64	0.74	2.42	0.87	2.32	0.96	1.55		0	0	0	0	1.5122e-07	1.703e-08	0.0003	0.0005	6.978e-10	2.047e-09	3.6909e-07	3.7696e-07	2.2053e-05	7.926e-05	3.0418e-07	1.0508e-06	0	0
	267			N-acetylisoleucine	LC/MS pos	33967			2802421					1.51	2.3	0.64	1.6	2.25	0.3	1.75	1.98	0.79	1.05	1.7	0.91	1.56	1.22	1.94	0.86	0.65		8.2427e-06	2.1086e-07	0	0	4.7259e-06	4.5964e-07	0.0017	0.003	8.0739e-08	1.7183e-07	0.0012	0.0009	0.0007	0.0018	1.1336e-07	4.4942e-07	1.3964e-11	2.7009e-11
	268			N-acetylleucine	LC/MS pos	1587	C02710		70912					1.04	1.29	0.51	1.13	1.14	0.34	1.83	1.36	0.86	1.29	3.87	0.73	2.39	1.22	3.24	0.75	1.52		1.018e-12	3.8e-14	1.4148e-09	1.5626e-10	0.0788	0.0045	0.8038	0.5036	0.2374	0.1525	0.0015	0.0011	0.5813	0.5136	0.5144	0.4329	4.0617e-06	3.972e-06
	272			valine	LC/MS pos	1649	C00183	VAL	6287					1.22	1.59	0.6	1.71	1.89	0.55	1.28	1.44	0.53	0.91	1.56	0.87	2.09	1	2.05	1.04	1.6		0	0	0	0	3.4672e-05	3.1172e-06	0.0016	0.0028	1.0352e-09	2.8091e-09	1.1071e-10	1.8845e-10	1.9596e-11	1.8229e-10	2.09e-13	2.251e-12	7.44e-13	1.661e-12
	285		Amines and polyamines	5-methylthioadenosine (MTA)	LC/MS pos	1419	C00170	5-METHYLTHIOADENOSINE	439176					1.4	1.4	0.96	0.52	0.5	0.66	0.54	0.41	0.42	0.28	0.51	0.73	0.49	0.98	0.63	0.65	0.81		2.5351e-06	6.7899e-08	0.0011	7.7086e-05	0.0004	3.4212e-05	0.1153	0.1103	0.0699	0.0509	0.8699	0.3596	0.0016	0.0035	0.0008	0.0015	0.0486	0.0261
	289			putrescine	GC/MS	1408	C00134	PUTRESCINE	1045					0.29	0.59	0.08	0.63	0.5	0.17	0.38	0.35	0.09	0.56	0.48	0.43	0.79	0.95	0.68	0.53	0.95		2.6306e-05	6.4406e-07	0	0	0.0063	0.0004	2.0081e-07	7.1201e-07	0.0091	0.0084	9e-15	2.3e-14	0.0244	0.0339	0.0006	0.0013	7.1446e-11	1.1733e-10
	290			spermidine	LC/MS pos	485	C00315	SPERMIDINE	1102					0.8	0.93	0.73	0.2	0.24	0.2	0.49	0.58	0.77	0.56	2.61	0.92	1.05	0.9	1.07	0.54	0.68		3.2426e-06	8.4578e-08	1.6759e-09	1.835e-10	2.2481e-06	2.3351e-07	0.2581	0.2107	0.6691	0.3705	0.0969	0.0529	4.9785e-11	3.7909e-10	1.007e-09	5.6187e-09	4.9861e-11	8.6793e-11
	297		Glutathione metabolism	gamma-glutamyl-2-aminobutyrate	LC/MS pos	37092								2.48	3.92	3.58	1.06	0.99	0.73	2.7	4.72	1.06	1.21	3.54	1.11	1.38	1	0.74	4.08	2.45		1.9163e-11	6.77e-13	0	0	3.4e-14	1.3e-14	5.8464e-10	3.8186e-09	1.3e-14	8.7e-14	9.5e-14	2.18e-13	0.7962	0.6589	0.9031	0.6672	0.0084	0.0053
	298			glutathione, oxidized (GSSG)	LC/MS pos	27727	C00127	GLUTATHIONE	65359					0.27	0.15	0.94	0.25	0.13	0.39	0.18	0.08	0.26	0.65	28.2	1.01	39.88	1.21	44.94	2.39	42.82		0	0	1.066e-12	1.49e-13	0.0909	0.0051	0.0002	0.0003	7.9538e-07	1.4885e-06	0.8244	0.3491	4.3118e-05	0.0001	3.0691e-07	1.0508e-06	0.0026	0.0017
	300			ophthalmate	LC/MS pos	34592			7018721					2.2	1.37	0.52	0.78	0.61	0.09	2.66	2.75	0.27	0.76	4.88	0.63	1.43	0.38	1.09	1.46	1.58		0	0	0	0	3e-15	2e-15	9.4689e-10	5.3412e-09	0.003	0.003	6.9909e-08	8.0918e-08	0.0137	0.0217	1.6562e-05	4.6205e-05	0	0
	316	Carbohydrate	Glycolysis	fructose-6-phosphate	GC/MS	12021	C05345	FRUCTOSE-6P	69507					1.71	2.33	4.05	0.51	1.12	1.49	0.66	1.09	10.61	2.22	6.75	5.75	5.27	4.72	6.89	0.85	0.95		0	0	0	0	3.073e-12	8.65e-13	0.0012	0.0021	2.5339e-06	4.1049e-06	6.7878e-11	1.2276e-10	8.8123e-05	0.0003	0.502	0.4273	0.0153	0.0092
	317			glucose	GC/MS	20488	C00031	CPD-3607	79025					1.77	2.65	4.73	0.79	1.57	2.13	1.03	1.27	3.72	0.9	0.54	1.54	0.42	1.88	0.67	1.14	0.31		0	0	0	0	2.2853e-07	2.5206e-08	1.4574e-06	4.3061e-06	1.0418e-11	4.0385e-11	0	0	0.024	0.0339	8.1445e-05	0.0002	4.0745e-09	5.629e-09
	319			glucose-6-phosphate (G6P)	GC/MS	31260	C00668	ALPHA-GLC-6-P	5958					1.88	2.75	4.5	0.63	1.35	1.9	0.69	1.7	12.92	2.6	8.06	7.09	7.39	4.21	6.41	0.91	1.19		0	0	0	0	1.5e-14	7e-15	1.0573e-05	2.6243e-05	8.0067e-10	2.2283e-09	2.1e-14	5.3e-14	0.0005	0.0013	0.0157	0.0221	9.9675e-06	9.1319e-06
	321			glycerate	GC/MS	1572	C00258	GLYCERATE	752					1.66	1.97	4.28	1.44	1.15	1.3	1.03	1.44	9.36	2.5	0.25	4.02	0.35	3.42	0.2	1.14	0.03		0	0	0	0	0	0	1.863e-09	9.2478e-09	9.36e-13	4.065e-12	0	0	1.7617e-06	6.9651e-06	0.0432	0.0516	0.0002	0.0001
	323			lactate	GC/MS	527	C00186	L-LACTATE	612					0.27	0.37	0.38	0.85	1.25	6.13	0.28	0.31	0.26	0.82	0.31	0.79	0.95	1	1.27	1.18	7.23		5.2202e-07	1.4775e-08	0	0	0	0	1e-15	1.4e-14	4.74e-12	1.9056e-11	7.923e-12	1.5285e-11	0.0574	0.072	0.029	0.037	0	0
	325			phosphoenolpyruvate (PEP)	GC/MS	597	C00074	PHOSPHO-ENOL-PYRUVATE	1005					0.68	0.29	0.74	0.51	0.19	0.4	0.26	0.2	2.54	2.13	12.8	5.63	25.4	3.04	11.98	0.62	2.02		0	0	2.5e-14	4e-15	2.1723e-08	2.8692e-09	0.0883	0.0921	4.1572e-07	8.0574e-07	0.153	0.08	0.003	0.0062	5.2932e-09	2.5077e-08	0.0001	8.3424e-05
	331		TCA cycle	alpha-ketoglutarate	GC/MS	33453	C00026	2-ketoglutarate	51					5.2	7.4	24.43	0.91	0.95	3.64	0.61	1.1	18.64	0.87	3.39	7.41	5.01	5.9	2.93	1.14	0.66		1.7927e-05	4.4435e-07	4.501e-12	6.02e-13	5.7248e-05	5.0203e-06	0.0001	0.0002	3.6536e-06	5.8317e-06	8.007e-10	1.2195e-09	0.7833	0.652	0.8983	0.6672	0.0074	0.0047
	333			citrate	GC/MS	1564	C00158	CIT	311					1.17	0.91	0.91	0.92	0.6	0.35	0.67	0.83	1.24	1.11	3.05	1.96	4.21	1.23	2.2	0.82	0.86		0	0	6.0933e-05	4.9295e-06	1.761e-10	3.4891e-11	0.1549	0.1427	0.3959	0.2387	0.3913	0.1805	0.2691	0.2745	2.5626e-05	7.0193e-05	1.3527e-11	2.6757e-11
	334			fumarate	GC/MS	1643	C00122	FUM						1.48	1.73	1.51	0.97	1.09	0.48	1.1	0.94	1.33	1.15	5.46	1.54	4.79	2.11	6.34	1.3	1.98		0	0	8.7738e-07	8.2547e-08	1e-15	1e-15	3.5866e-07	1.1713e-06	2.3459e-10	7.4888e-10	1.1777e-07	1.3278e-07	0.5175	0.4786	0.164	0.1692	8.8e-14	2.24e-13
	336			malate	GC/MS	1303	C00149	MAL	525					1.33	1.75	1.54	0.86	1.14	0.51	0.74	0.88	1.45	1.22	7.88	2.19	9.2	2.42	10.19	1.29	2.77		0	0	0.0007	4.8508e-05	4.6414e-11	1.0134e-11	0.0062	0.0095	1.8832e-06	3.1446e-06	0.0001	8.062e-05	0.0862	0.1024	0.181	0.1818	6.8954e-08	8.1101e-08
	340			succinate	GC/MS	1437	C00042	SUC	1110					0.87	1.84	1.13	0.81	2.26	1.64	0.47	0.69	0.83	0.98	1.48	1.8	2.56	2.62	4.89	1.33	2.92		0	0	0	0	3.208e-12	8.78e-13	0.0533	0.0596	7.4175e-10	2.1187e-09	0.1048	0.0565	0.0056	0.01	3.27e-13	3.081e-12	8.1051e-08	9.4058e-08
	345		Calvin cycle and pentose phosphate	3-phosphoglycerate	GC/MS	1414	C00597	G3P	724					0.56	0.24	0.28	0.51	0.27	0.36	0.1	0.14	0.4	0.96	2.1	5.5	10.89	1.65	3.96	0.68	1.88		1e-15	0	1e-15	0	1.2278e-08	1.7285e-09	0.0043	0.007	8.2578e-09	1.9485e-08	3.5601e-08	4.3529e-08	0.0009	0.0021	3.9708e-08	1.7092e-07	4.8761e-06	4.6637e-06
	352			ribose 5-phosphate	GC/MS	561	C00117	RIBOSE-5P	447634					1.69	1.94	1.47	0.78	1.22	0.43	0.96	0.95	4.86	1.59	7.63	2.81	6.19	3.24	9.8	0.48	0.68		7e-15	0	0.0167	0.0011	1.7541e-09	2.8435e-10	0.0388	0.0454	0.0079	0.0076	0.1334	0.0706	0.2355	0.2451	0.3908	0.3525	0.0005	0.0004
	370		Amino sugar and nucleotide sugar	arabinose	GC/MS	575	C00216	D-ARABINOSE	66308					0.82	0.81	0.41	1.67	0.98	0.27	0.46	0.66	0.31	0.59	0.29	1.05	1.04	0.73	0.43	0.79	0.26		2e-15	0	0	0	2.5197e-08	3.2875e-09	0.0995	0.1004	0.0803	0.0581	3.6938e-09	5.172e-09	0.0002	0.0006	0.8127	0.6246	9.83e-13	2.086e-12
	372			arabitol	GC/MS	38075	C01904		94154					0.48	0.5	0.47	1.77	1.62	1.47	0.5	0.32	0.26	0.6	0.06	0.57	0.23	0.94	0.33	1.11	0.37		0	0	2.4801e-07	2.4231e-08	3.8359e-09	5.9478e-10	1.0337e-05	2.6179e-05	2.6323e-05	3.6629e-05	1.0167e-05	9.2e-06	0.0014	0.0031	0.0023	0.0038	0.0261	0.0146
	376			erythronate*	GC/MS	33477			2781043					0.75	0.8	0.56	1.37	1.11	0.94	0.6	0.59	0.43	0.66	0.48	0.82	1.08	0.89	0.9	0.86	1.04		3.9227e-07	1.1182e-08	3.26e-13	4.7e-14	7.0539e-09	1.0062e-09	0.0002	0.0005	0.003	0.003	6.9068e-10	1.0707e-09	0.0001	0.0003	0.1447	0.1535	0.4005	0.1854
	378			gluconate	GC/MS	587	C00257	GLUCONATE	10690					1.77	4.77	20.55	1.03	1.29	3.01	0.51	1.08	21.98	1.02	0.55	3.53	1.1	4.52	0.65	0.96	0.08		1.0962e-08	3.4445e-10	3.212e-12	4.34e-13	0.0019	0.0001	0.188	0.1666	0.0008	0.0009	3.3336e-08	4.1342e-08	0.6727	0.575	0.6684	0.5353	0.0121	0.0074
	385			Isobar: pentulose 5-phosphates	GC/MS	37288	C00199	RIBULOSE-5P						1.67	1.51	1.12	0.63	0.97	0.22	0.54	1.14	4.08	1.77	8.01	5.42	9.31	2.35	6.83	0.49	0.44		1.38e-13	5e-15	0.0556	0.0036	3.284e-12	8.78e-13	0.0179	0.025	0.0495	0.0375	0.5102	0.2283	0.0304	0.0411	0.9035	0.6672	5.2821e-09	7.1832e-09
	389			N-acetylglucosamine	GC/MS	15095	C00140	N-acetyl-D-glucosamine	24139					0.61	0.94	0.31	3.14	3.18	1.05	0.7	0.54	0.4	0.83	0.08	0.71	0.34	1.45	0.45	0.65	0.2		1.7441e-08	5.4378e-10	0.001	7.2223e-05	0.0623	0.0036	0.3326	0.2613	0.8871	0.4651	0.0111	0.0069	0.0079	0.0132	0.0083	0.0128	0.7796	0.3278
	391			N-acetylglucosamine 6-phosphate	GC/MS	15107	C00357	N-ACETYL-D-GLUCOSAMINE-6-P	439219					0.61	0.52	0.2	0.97	0.62	0.25	0.24	0.22	0.38	0.87	1.26	2.22	5.1	2.02	3.51	0.46	0.82		0.0335	0.0007	9.4401e-05	7.4938e-06	0.0697	0.004	0.4111	0.3055	0.1382	0.095	0.0019	0.0013	0.9182	0.713	0.0366	0.0452	0.0035	0.0024
	397			ribitol	GC/MS	15772	C00474		6912					1.32	1.59	1.1	1.88	2	1.54	1.53	1.52	1	1.02	0.64	0.89	0.79	1.08	0.85	1.13	0.99		6.5342e-08	1.9606e-09	2e-15	0	0.0008	5.6578e-05	0.0004	0.0008	7.8802e-08	1.7106e-07	0.19	0.0965	5.9997e-11	4.3128e-10	6.663e-12	4.7802e-11	3.081e-07	3.2702e-07
	399			ribose	GC/MS	12083	C00121	RIBOSE	5779					1.23	3.8	9.37	0.38	0.76	2.12	0.92	1.05	12.87	1.32	3.45	1.77	1.44	4.78	2.49	0.96	0.57		3.318e-12	1.19e-13	0	0	1.9e-14	8e-15	0.0875	0.0921	2.13e-13	1.099e-12	0	0	7.1339e-10	4.3391e-09	0.024	0.0317	2.7675e-07	2.9737e-07
	401			ribulose	GC/MS	35855	C00309	Ribuloses	151261					2.69	3.82	2.6	1	1	1	2.57	1.81	2.45	0.77	0.36	0.8	0.14	1.62	0.2	0.81	0.15		0	0	6.729e-10	7.5634e-11	8.6121e-07	9.1226e-08	2.005e-08	9.2156e-08	2.9202e-11	1.0224e-10	4.9723e-08	5.913e-08	1	0.7188	1	0.6848	1	0.3956
	402			threitol	GC/MS	35854	C16884	CPD-6995	169019					0.63	0.79	0.75	0.31	0.3	0.39	0.69	0.62	0.97	1.17	2.39	1.08	1.09	1.5	1.15	0.91	0.95		1.5917e-06	4.3211e-08	0	0	9.7094e-10	1.6231e-10	4.9544e-06	1.2809e-05	0.0124	0.0111	0.002	0.0013	0	7e-15	0	2e-15	1.67e-13	3.92e-13
	409			xylonate	GC/MS	35638	C05411		6602431					0.78	0.48	1.04	0.86	0.51	0.61	0.4	0.22	0.7	1.04	2.64	2.03	5.65	2.34	6.22	1.54	2.29		0	0	6.3381e-10	7.2524e-11	0.0007	5.4903e-05	0.1789	0.1597	0.0003	0.0004	0.8335	0.3512	0.344	0.3379	0.0008	0.0014	0.0094	0.0058
	410			xylose	GC/MS	15835	C00181	XYLOSE	135191					1.18	1.07	0.89	0.87	0.64	0.35	0.45	0.43	0.55	0.44	0.6	1.16	1.16	1.11	0.91	0.72	0.38		2.3552e-08	7.1204e-10	4.875e-12	6.45e-13	8.0536e-11	1.6895e-11	0.0858	0.091	0.5236	0.3007	0.1925	0.0972	0.1294	0.1455	2.9775e-05	7.8696e-05	2.04e-13	4.67e-13
	415			UDP-galactose	GC/MS	15860	C00052	UDP-GALACTOSE	18068					0.71	0.71	2.75	0.53	0.32	0.71	1.3	0.95	1.08	1.34	4.12	0.73	1.67	1	1.4	3.42	2.72		7.5941e-08	2.2616e-09	3.5642e-06	3.2568e-07	2.4516e-05	2.2473e-06	0.2301	0.1953	0.2301	0.1495	2.3113e-05	1.948e-05	0.0012	0.0028	1.8639e-06	5.9745e-06	0.0962	0.0495
	421		Inositol metabolism	inositol 1-phosphate (I1P)	GC/MS	1481	C04006	1-L-MYO-INOSITOL-1-P	440194					0.94	0.77	0.86	0.76	0.74	1.24	1.05	1.09	1.74	1.69	2.01	1.51	1.45	1.19	1.36	0.83	1.43		2.948e-06	7.8431e-08	0.0005	3.8285e-05	0.0132	0.0008	0.6364	0.4269	0.0682	0.05	0.2777	0.1339	0.076	0.0921	0.0348	0.0434	0.1254	0.0634
	424			myo-inositol	GC/MS	19934	C00137	MYO-INOSITOL	892					0.67	0.83	1.32	0.9	1.19	1.37	0.85	0.89	1.19	0.97	0.84	0.77	0.9	0.9	1.12	1.08	0.97		0.6172	0.0114	0.0003	2.4011e-05	0.5426	0.0271	0.0201	0.0261	0.2605	0.1634	0.1003	0.0544	0.5404	0.494	0.3669	0.337	0.0787	0.0413
	439		Sucrose, glucose,fructose metabolism	3-deoxyoctulosonate	GC/MS	15942		KDO	4636210					1	1	1	1.69	1.66	3.23	0.6	0.6	0.6	0.6	1.83	1	5.19	1	5.11	1	9.92		5.7e-14	2e-15	0.1986	0.012	0.0112	0.0007	1	0.5641	1	0.4934	1	0.3946	0.1297	0.1455	0.0309	0.0392	4.263e-05	3.5676e-05
	452			fructose	GC/MS	577	C00095	Fructose	5984					1.4	1.96	5.39	0.5	1.11	4.34	0.73	0.79	3.08	0.8	0.56	1.54	0.38	1.99	0.78	1.41	0.79		0	0	0	0	2.483e-12	7.18e-13	5.5408e-05	0.0001	6.5506e-11	2.2219e-10	0	0	3.4606e-11	3.0404e-10	0.1707	0.1726	0	0
	457			galactose	GC/MS	12055	C01582	L-GALACTOSE	3037556					0.74	0.84	0.55	0.71	0.78	0.28	0.64	0.64	0.57	0.91	0.48	1.06	0.53	1.19	0.59	0.89	0.24		4e-15	0	8.9553e-11	1.1043e-11	0.001	7.0308e-05	0.0393	0.0456	0.2332	0.1506	0.0002	0.0001	0.0231	0.0333	0.0749	0.0854	6.6104e-11	1.1064e-10
	463			glucoheptose	LC/MS neg	20705			71306729					1.77	2.44	4.76	1	1.13	1	1.46	2.06	5.01	1.06	0.59	1.29	0.4	1.26	0.32	1.01	0.12		0	0	0	0	4e-15	2e-15	3.9096e-08	1.673e-07	8.82e-13	3.991e-12	0	0	1	0.7188	0.1684	0.1714	1	0.3956
	473			maltohexaose	LC/MS neg	35170	C01936		439606					1	1.2	4.66	1	1.42	8.85	1	1.27	2.22	1	1	1	1	0.94	1.11	2.1	3.99		9.979e-06	2.5204e-07	0	0	3.8396e-08	4.7217e-09	1	0.5641	0.2565	0.1628	8.1e-14	1.9e-13	1	0.7188	0.0213	0.0283	0	0
	474			maltopentaose	LC/MS neg	35163	C06218		13489094					2.24	5.07	17.52	0.48	2.2	7.96	1.17	3.86	10.34	1.08	2	2.06	0.82	1.41	1.14	1.83	1.54		1.092e-06	3.0053e-08	0	0	9.8149e-07	1.0295e-07	7.4978e-07	2.2694e-06	3.3e-14	1.89e-13	0	0	1.8185e-05	6.688e-05	2.6463e-07	9.4919e-07	0	0
	476			maltotetraose	LC/MS neg	15910	C02052		446495					1.64	2.21	2.63	0.71	1.16	1.21	1.11	1.77	2.41	0.88	0.8	1.3	0.51	1.1	0.52	0.96	0.4		0	0	0	0	3.981e-12	1.039e-12	1.4065e-10	1.0267e-09	0	2e-15	0	0	4.039e-07	1.825e-06	0.0181	0.0245	0.0019	0.0013
	478			maltotriose	GC/MS	27723	C01835	MALTOTRIOSE	439586					2.02	4.2	7.04	0.57	1.76	3.67	1.08	1.61	3.39	0.63	1.05	1.18	0.56	1.65	1.15	1.31	1.14		0.2297	0.0044	2.6e-14	4e-15	0.0035	0.0002	0.0023	0.0039	1.1611e-07	2.4236e-07	7.2757e-11	1.289e-10	0.0221	0.0324	0.0112	0.0165	4.919e-07	5.1582e-07
	480			mannitol	GC/MS	15335	C00392	MANNITOL	6251					0.74	0.93	1.94	1.34	1.57	4	0.7	0.8	2.02	1.42	0.88	1.49	1.68	1.63	1.73	1.36	1.75		0.0002	5.5389e-06	3.7466e-11	4.807e-12	0.0791	0.0045	0.0905	0.0936	0.6009	0.3379	0.0008	0.0006	0.0915	0.1073	0.0099	0.0149	3.062e-08	3.8072e-08
	482			mannose	GC/MS	584	C00159	L-mannose	18950					1.35	1.1	2.58	1.19	1.51	2.72	0.79	0.64	1.53	0.72	0.32	1.22	0.48	1.24	0.76	1.21	0.57		0	0	0	0	5.206e-12	1.326e-12	2.6978e-06	7.4398e-06	0.0828	0.0593	0	0	0.0022	0.0047	3.3404e-09	1.7725e-08	0	0
	484			mannose-6-phosphate	GC/MS	1469	C00275	MANNOSE-6P	439198					1.71	1.29	2.65	0.82	0.71	1.48	0.46	0.52	4.94	1.59	5.84	5.89	10.35	3.97	7.99	0.85	1.74		0	0	0	0	6.11e-13	1.92e-13	0.0001	0.0003	0.0484	0.037	3.3626e-09	4.7854e-09	0.0839	0.1005	0.0082	0.0128	0.0043	0.0028
	493			raffinose	LC/MS neg	586	C00492	CPD-1099	10542					2.17	4.2	10.87	0.34	0.81	2.72	0.62	1.36	6.49	0.92	1.84	3.23	1	2.82	1.1	1.53	0.77		7.52e-13	2.8e-14	0	0	2.128e-12	6.32e-13	6.129e-08	2.5353e-07	1.9e-14	1.2e-13	0	0	4.7015e-11	3.7909e-10	0.056	0.0655	4.1377e-10	6.5478e-10
	496			sorbitol	GC/MS	15053	C00794	SORBITOL	5780					0.78	0.88	1.32	1.29	0.86	1.52	0.6	0.52	1.22	1.18	0.77	1.53	1.66	2.02	1.28	1.29	0.97		0.0004	9.5957e-06	1.709e-05	1.4767e-06	0.0473	0.0028	0.2317	0.1953	0.5353	0.3058	0.1806	0.0922	0.1594	0.1763	0.5128	0.4329	0.0305	0.0169
	497			sorbitol 6-phosphate	GC/MS	37257								2.02	2.66	3.56	0.63	1.31	1.42	0.63	1.39	8.59	1.95	6.24	6.26	6.25	3.73	5.87	0.81	1.03		0	0	0	0	4.5135e-11	1.006e-11	0.0001	0.0003	7.2371e-07	1.3781e-06	3.0755e-09	4.4498e-09	0.0053	0.0096	0.1222	0.1306	0.0443	0.0241
	500			sucrose	LC/MS neg	1519	C00089	SUCROSE	5988					1.61	2.57	4.41	0.47	0.98	2.11	0.71	1.58	3.55	1	2.37	2.26	1.55	1.62	1.47	1.24	1.41		0	0	0	0	0	0	2.6302e-10	1.8133e-09	0	0	0	0	0	6e-15	0.7421	0.5823	1e-15	2e-15
	503			trehalose	GC/MS	15573	C01083	TREHALOSE	7427					1.38	4.6	13.81	0.25	2.47	4.32	1.68	3.63	9.2	1.36	3.79	1.12	0.58	1.73	2.58	2.05	1.78		0.0037	7.9614e-05	1.1e-14	2e-15	0.0143	0.0009	0.8393	0.5182	0.0002	0.0002	5.7661e-09	7.8212e-09	0.0003	0.0009	0.0066	0.0105	5.6622e-05	4.6934e-05
	517			erlose	LC/MS neg	42037			193471					1.42	3.83	15.7	0.28	0.79	6.32	0.82	1.48	5.79	0.93	2.89	1.61	1	2.39	1.54	2.51	3.15		4.2989e-09	1.3948e-10	0	0	9.18e-08	1.0793e-08	0.0449	0.0516	2.602e-09	6.4187e-09	0	0	1.1613e-08	5.9241e-08	0.0529	0.0623	7.77e-13	1.69e-12
	530	Lipids	Free fatty acid	10-heptadecenoate (17:1n7)	LC/MS neg	33971			5312435					1.13	0.99	0.9	1.47	1.74	1.47	1.02	0.95	0.91	1.18	0.76	1.3	1.09	1.23	1.4	1.17	1.23		0.0519	0.001	0.1897	0.0115	0.1125	0.0063	0.4351	0.3161	0.7603	0.4106	0.4677	0.2117	0.0267	0.0367	0.0011	0.0019	0.0345	0.0189
	531			10-nonadecenoate (19:1n9)	LC/MS neg	33972			5312513					1.18	1.78	1.99	2.09	2.04	2.14	0.92	1.27	1.47	1.02	0.23	1.31	0.52	1.43	0.37	1.38	0.33		3.9e-14	2e-15	3.3553e-05	2.7854e-06	0.1407	0.0076	0.4381	0.3161	0.0123	0.0111	0.0035	0.0023	0.0005	0.0012	0.0003	0.0007	0.0002	0.0001
	548			3-hydroxysebacate	LC/MS pos	31943			3017884					0.83	0.85	0.87	1.04	1.01	0.91	0.96	0.93	0.89	1.23	1.1	1.08	1.19	1.14	1.19	1.21	1.13		0.0139	0.0003	0.4798	0.0281	0.7815	0.0384	0.1011	0.1012	0.1422	0.0971	0.2158	0.1071	0.5686	0.5081	0.8543	0.6435	0.5622	0.2459
	572			azelate (nonanedioate)	LC/MS neg	18362	C08261		2266					0.98	0.66	0.48	1.27	1.37	0.66	1.31	1.18	0.85	1.86	1.32	1.39	1.29	1.04	1.54	1.05	1.02		0.0002	4.0683e-06	2.6601e-09	2.8392e-10	0.0017	0.0001	0.8163	0.5065	0.0018	0.0018	4.2469e-07	4.2376e-07	0.0916	0.1073	0.0166	0.0229	0.0014	0.001
	576			caproate (6:0)	LC/MS neg	32489	C01585		8892					0.62	0.58	0.44	0.63	0.66	0.74	0.92	0.59	0.4	1.16	2.12	0.78	1.45	1.15	2.38	1.27	3.93		1.147e-09	3.8146e-11	2.0209e-05	1.7343e-06	0.0551	0.0033	0.0187	0.0257	0.0081	0.0078	0.0003	0.0002	0.0188	0.028	0.0645	0.0747	0.2009	0.0977
	583			dihomo-linoleate (20:2n6)	LC/MS neg	17805	C16525		6439848					1.31	1.54	1.23	1.86	1.65	1.8	0.82	0.76	0.42	0.45	0.02	0.71	0.05	0.9	0.05	1.3	0.1		0	0	0.0934	0.0058	0.0044	0.0003	0.1776	0.1597	0.0467	0.0362	0.3644	0.1692	0.0167	0.0252	0.0662	0.0761	0.0248	0.0141
	584			dihomo-linolenate (20:3n3 or n6)	LC/MS neg	35718	C03242	CPD-8120	5280581					1.21	1.51	0.61	1.67	1.82	0.58	1.07	1.16	0.45	0.67	0.46	0.76	0.72	0.87	0.73	0.91	0.6		8.655e-06	2.2e-07	2.658e-12	3.63e-13	0.3739	0.019	0.2345	0.1953	0.0221	0.0186	0.0035	0.0023	0.0042	0.0081	0.0008	0.0016	0.0019	0.0013
	592			eicosenoate (20:1n9 or 11)	LC/MS neg	33587			5282768					1.03	0.88	0.86	1.36	1.11	1.1	0.64	0.73	1	1.42	0.5	2.31	1.06	1.7	0.75	1.23	0.54		3e-15	0	0.3994	0.0235	0.0012	8.3587e-05	0.7243	0.461	0.2863	0.1776	0.2869	0.1368	0.0191	0.0282	0.4368	0.3849	0.4385	0.1967
	606			isovalerate	LC/MS neg	34732	C08262		10430					1.57	2.43	1.46	0.89	1.18	0.49	1.67	0.55	0.61	0.54	1.47	0.5	0.79	2.36	3.16	1.29	1.18		0.0173	0.0004	0.0976	0.0061	0.015	0.0009	0.239	0.1977	0.0127	0.0112	0.2451	0.1209	0.3488	0.3384	0.6716	0.5353	0.0269	0.015
	610			linoleate (18:2n6)	LC/MS neg	1105	C01595	LINOLEIC_ACID	5280450					1.79	2.63	4.96	1.47	1.19	3.23	0.9	1	1.12	0.25	0.08	0.5	0.13	0.65	0.09	1.1	0.22		0	0	1.1242e-06	1.0423e-07	0.0045	0.0003	0.0201	0.0261	0.0003	0.0004	1.3604e-07	1.5141e-07	0.1155	0.1324	0.4955	0.4254	5.9427e-05	4.8795e-05
	611			linolenate [alpha or gamma; (18:3n3 or 6)]	LC/MS neg	34035	C06427		5280934					2.34	4.14	6.76	1.77	1.23	2.32	0.78	0.89	1.1	0.14	0.05	0.43	0.11	0.67	0.07	0.88	0.1		0	0	0.0001	1.0633e-05	0.0036	0.0002	0.0083	0.0125	5.1971e-05	6.7154e-05	4.1971e-07	4.2366e-07	0.0339	0.0455	0.3084	0.2868	0.0168	0.01
	619			myristate (14:0)	LC/MS neg	1365	C06424	CPD-7836	11005					0.8	0.59	0.32	0.93	0.92	0.37	1.19	1.29	0.56	2.16	1.8	1.46	1.41	0.98	1.3	1.26	1.21		0.028	0.0006	2.5039e-05	2.1202e-06	0.4665	0.0234	0.5285	0.3706	0.1307	0.0909	0.0004	0.0003	0.8052	0.6589	0.8471	0.6413	0.0071	0.0046
	621			myristoleate (14:1n5)	LC/MS neg	32418	C08322		5281119					0.83	0.79	0.49	1.35	1.16	0.6	0.87	1.14	0.38	1.49	0.84	1.42	1.31	1.03	0.85	1.95	1.33		0.0043	9.1142e-05	1.1035e-06	1.0306e-07	0.3157	0.0161	0.3521	0.2698	0.3643	0.2234	0.0047	0.0031	0.2101	0.2245	0.8351	0.6371	0.0194	0.0113
	625			nonadecanoate (19:0)	LC/MS neg	1356	C16535		12591					1.68	2.33	0.87	1.62	2.01	0.75	1.6	2.21	1.17	1.11	0.46	1.16	0.47	1.17	0.42	0.82	0.3		7.0614e-11	2.429e-12	1.0396e-08	1.0912e-09	0.6742	0.0336	0.0022	0.0038	2.9317e-05	3.9285e-05	0.9044	0.3686	0.024	0.0339	0.0019	0.0033	0.2459	0.1189
	626			oleate (18:1n9)	GC/MS	1359	C00712	OLEATE-CPD	445639					2.39	1.93	3.47	1.27	1.54	4.11	0.65	0.85	2.75	0.89	0.51	3.28	1	2.02	0.92	1.12	0.76		0	0	0	0	7.45e-13	2.28e-13	2.66e-13	2.064e-12	5.6708e-10	1.7097e-09	0	0	0.0035	0.0068	2.6865e-06	8.0944e-06	0	0
	628			palmitate (16:0)	LC/MS neg	1336	C00249	PALMITATE	985					1.06	0.98	1.17	1.02	1.07	0.69	0.87	0.93	1.32	0.98	0.9	1.21	1.05	1.04	1.03	0.87	0.47		0.0004	9.421e-06	0.9406	0.0543	0.0001	1.0557e-05	0.5399	0.3764	0.9236	0.4797	0.1699	0.0875	0.8109	0.6589	0.4502	0.392	0.0027	0.0018
	629			palmitoleate (16:1n7)	LC/MS neg	33447	C08362	CPD-9245	445638					1.26	1.04	0.91	1.17	1.25	1.64	0.94	0.98	0.75	1.13	0.74	1.51	0.92	1.19	0.94	1.37	1.63		2.3316e-08	7.1029e-10	0.081	0.0051	7.1752e-08	8.6253e-09	0.0031	0.0053	0.6587	0.3685	0.2002	0.0999	0.0583	0.0726	0.006	0.0097	1.1693e-07	1.3391e-07
	638			stearate (18:0)	LC/MS neg	1358	C01530	STEARIC_ACID	5281					1.32	1.48	2.14	1.14	1.08	0.95	0.87	1.17	2.16	1.04	0.73	1.58	0.95	1.32	0.67	1.03	0.32		2.1e-14	1e-15	6.3343e-09	6.7045e-10	3.8691e-07	4.224e-08	0.0093	0.0138	0.0006	0.0006	1.3501e-08	1.7494e-08	0.2312	0.2439	0.4756	0.4118	0.636	0.2754
	647			undecanedioate	LC/MS neg	35671			15816					1	1	1.5	1	1	1.27	1	1	1.07	1	1	1	1	1	1	1.4	1.18		0.0191	0.0004	2.5316e-09	2.725e-10	0.0019	0.0001	1	0.5641	1	0.4934	1.6026e-08	2.0162e-08	1	0.7188	1	0.6848	0.0002	0.0001
	649			17-methylstearate	LC/MS neg	38296			3083779					1.78	1.96	2.84	1.79	1.73	1.17	1.45	1.96	2.88	1.32	0.64	1.62	0.79	1.32	0.57	1.3	0.26		1.2e-14	0	2.6396e-10	3.1043e-11	5.6004e-05	4.9518e-06	0.0001	0.0002	1.3777e-05	1.9937e-05	5.752e-09	7.8212e-09	0.0003	0.0009	0.0007	0.0014	0.2914	0.1401
	665			phytanate	GC/MS	598	C01607		26840					0.91	0.6	1.02	0.96	0.93	0.53	0.89	0.97	1.77	1.72	1.96	1.77	2.11	1.06	1.87	0.99	0.59		0.1763	0.0034	0.917	0.0532	0.1637	0.0088	0.9907	0.5641	0.3434	0.2118	0.7821	0.3361	0.8576	0.6824	0.9593	0.6848	0.1408	0.0704
	685		Fatty acid amide	adipamide	GC/MS	20722			12364					0.99	0.82	1.08	0.89	0.57	0.57	0.93	0.96	1.16	0.97	1.46	1.03	1.4	0.83	0.87	0.9	0.72		0.4596	0.0086	0.2649	0.0158	0.2328	0.012	0.99	0.5641	0.4508	0.2631	0.7276	0.3158	0.6322	0.5493	0.0184	0.0248	0.019	0.0111
	686		Oxylipins	13-HODE + 9-HODE	LC/MS neg	37752								1.19	1.25	1.12	1.08	1.17	0.81	0.87	0.96	0.9	0.83	0.83	1.14	1.03	1.09	1.01	1.04	0.75		0.0003	5.8106e-06	0.0001	1.0605e-05	0.0002	1.7963e-05	0.0048	0.0076	0.001	0.0011	0.0609	0.0346	0.2317	0.2439	0.0125	0.0179	0.0012	0.0009
	687			13-HOTE (6Z,9Z,11E or 9Z,11E,15Z)	LC/MS pos	39688								1.06	0.73	0.36	1.76	1.49	0.66	1.02	0.91	0.57	1.33	0.52	1.38	0.91	1.07	0.86	0.84	0.6		9.0101e-08	2.6634e-09	2.512e-12	3.47e-13	0.007	0.0004	0.7127	0.4559	0.0345	0.028	1.2423e-08	1.6341e-08	0.0003	0.0008	0.0118	0.0171	0.0035	0.0024
	691			13(S)-HpOTrE	LC/MS pos	39621			5497123					1.12	0.88	0.39	1.72	1.35	0.6	1.26	1.22	0.77	1.58	0.86	1.41	1.18	1.13	0.95	0.8	0.67		0.0001	3.3613e-06	2.8e-14	4e-15	0.0016	0.0001	0.3504	0.2698	0.258	0.1628	1.3897e-09	2.08e-09	5.2155e-05	0.0002	0.0166	0.0229	0.0001	9.1502e-05
	693			12,13-epoxy-9-keto-10(trans)-octadecenoate	LC/MS neg	39620								1.93	1.76	0.89	1.15	1.07	0.36	0.94	1.25	0.8	0.65	0.7	1.35	0.86	0.92	0.6	0.72	0.32		1.5248e-05	3.8031e-07	7.6989e-08	7.7607e-09	0.007	0.0004	0.0032	0.0053	0.0088	0.0081	0.1704	0.0875	0.4894	0.4552	0.7246	0.5746	6.7398e-06	6.3762e-06
	694			9(S)-HpOTrE	LC/MS neg	39731			6450029					0.85	0.54	0.53	2.54	2.79	8.43	1.4	1.54	0.62	2.22	0.18	1.35	0.33	0.78	0.33	1.88	2.46		0	0	0.001	6.8373e-05	2.7e-14	1.1e-14	0.3482	0.2698	0.0004	0.0005	0.0002	0.0002	7.8024e-07	3.2471e-06	2.3997e-07	8.8174e-07	1e-15	3e-15
	697			9(S)-HpODE	LC/MS neg	42269	C14827	CPD-8677	9548877					0.83	0.59	0.68	1.56	1.8	5.65	1.51	1.5	0.66	2.05	0.37	1.13	0.38	0.8	0.44	2.13	3.17		3.36e-13	1.3e-14	0.0014	9.6389e-05	4e-15	2e-15	0.1707	0.1547	0.0002	0.0003	0.0054	0.0035	0.0007	0.0016	2.9669e-05	7.8696e-05	1e-15	2e-15
	712		Fatty acid ester	15-methylpalmitate (isobar with 2-methylpalmitate)	LC/MS neg	38768								1.41	1.48	2.05	1.47	1.6	0.85	1.25	1.59	2.15	1.15	0.54	1.29	0.64	1.07	0.55	1.09	0.21		1e-15	0	4.4022e-06	3.9938e-07	2.4746e-05	2.2473e-06	0.0189	0.0257	0.0085	0.0081	1.9532e-05	1.6788e-05	0.0062	0.0109	0.0009	0.0017	0.3283	0.1553
	714		Glycerolipids	1,2-dipalmitoylglycerol	GC/MS	35727			99931					1.58	0.93	0.42	1.75	2.08	0.53	0.78	1.06	0.56	0.66	0.8	1.33	1.79	0.58	1.56	0.49	0.75		0.0224	0.0005	3.0546e-05	2.5524e-06	0.1313	0.0072	0.1098	0.1073	0.9552	0.4887	0.0289	0.0173	0.0362	0.0477	0.0118	0.0171	0.1855	0.0912
	716			1,3-dipalmitoylglycerol	GC/MS	35728			68149					0.74	0.86	0.5	1.11	1.19	0.33	0.85	1	0.34	0.65	0.71	0.56	0.93	0.55	0.84	0.96	0.69		0.0233	0.0005	4.0561e-05	3.3453e-06	0.6848	0.0339	0.3169	0.2518	0.7117	0.3901	0.0562	0.0325	0.6612	0.5683	0.5688	0.4735	0.0057	0.0037
	720			1-myristoylglycerol (1-monomyristin)	GC/MS	35625	C01885		79050					0.71	0.79	0.67	0.95	1.12	0.87	0.82	1.01	0.87	1.4	0.87	1.21	1.01	1.09	0.97	1.08	0.88		0.0643	0.0013	0.0858	0.0054	0.8706	0.0425	0.0924	0.0947	0.187	0.1245	0.0305	0.0182	0.6895	0.5841	0.6298	0.5157	0.4502	0.2009
	727			2-linoleoylglycerol (2-monolinolein)	GC/MS	32536			5365676					1.57	2.51	3.37	1	1.24	2.6	0.93	1.7	2.49	0.63	0.2	1.07	0.21	0.93	0.15	0.86	0.21		0	0	1.7719e-10	2.1231e-11	0.1827	0.0096	0.0198	0.0261	2.9865e-05	3.9531e-05	2.0852e-07	2.2076e-07	1	0.7188	0.3787	0.3437	0.0001	9.6416e-05
	729			2-oleoylglycerol (2-monoolein)	GC/MS	35848			5319879					1	1.04	1.38	1	1	1.04	1	1	1.64	1	1	1	1	1.04	1	0.84	0.63		0.0186	0.0004	2.5287e-07	2.4518e-08	0.002	0.0001	1	0.5641	0.6671	0.3705	0.0007	0.0005	1	0.7188	1	0.6848	0.6481	0.2792
	730			2-palmitoylglycerol (2-monopalmitin)	GC/MS	33419			123409					0.74	0.7	0.53	0.62	1.05	0.83	1.42	1.25	1.02	1.53	1.77	0.8	0.77	0.86	1.48	0.79	1.44		0.0211	0.0004	0.1561	0.0096	0.0412	0.0025	0.2977	0.2384	0.2148	0.1404	0.0069	0.0044	0.0224	0.0325	0.9204	0.6764	0.3565	0.1659
	732			2-stearoylglycerol (2-monostearin)	GC/MS	34059			79075					0.54	1	0.51	1.1	1.19	2.07	0.84	0.78	0.78	1.15	0.59	0.74	0.78	1.49	0.9	0.75	1.56		0.7589	0.0139	0.5993	0.0349	0.035	0.0021	0.0526	0.0593	0.9097	0.4747	0.0344	0.0203	0.7413	0.6236	0.5835	0.483	0.02	0.0115
	740			glycerol	GC/MS	15122	C00116	GLYCEROL	753					1.13	1.1	1.67	0.8	1.01	0.66	0.64	0.61	0.97	0.63	0.79	1.12	0.98	1.13	1.3	1.08	0.54		0.0014	2.9748e-05	0.0002	1.2019e-05	5.482e-10	9.7339e-11	0.1445	0.1358	0.2727	0.1701	3.5807e-07	3.7005e-07	0.0066	0.0113	0.9014	0.6672	1.1547e-05	1.0361e-05
	742			1-oleoylglycerophosphoglycerol*	LC/MS neg	45968								1.86	1.8	3.64	1.11	1.64	1.24	0.36	0.48	1.38	0.3	0.07	1.54	0.2	1.13	0.23	0.8	0.06		8.9815e-10	3.0119e-11	0.0239	0.0016	0.0515	0.0031	0.148	0.1381	0.164	0.1106	0.0016	0.0011	0.8587	0.6824	0.497	0.4254	0.7412	0.3147
	746		Phospholipids	1-linoleoylglycerophosphocholine (18:2n6)	LC/MS pos	34419	C04100		11988421					0.92	0.64	0.67	5.54	2.82	3.82	1.08	0.64	0.52	0.57	0.02	0.48	0.1	0.57	0.09	0.73	0.15		0	0	6.5478e-05	5.2636e-06	7.5469e-08	8.9714e-09	0.6482	0.4302	0.0307	0.0254	0.0641	0.0361	2.966e-10	1.9543e-09	4.4246e-06	1.307e-05	3.4628e-08	4.2449e-08
	747			1-linoleoylglycerophosphoethanolamine*	LC/MS pos	36600			52925130					0.8	0.48	0.24	1.84	0.65	1.18	1.06	0.67	0.31	0.97	0.08	0.72	0.14	0.69	0.08	0.74	0.3		0	0	1.4071e-06	1.2951e-07	0.0005	3.9675e-05	0.4032	0.3032	0.017	0.0146	7.6998e-06	7.1109e-06	0.0043	0.0081	0.2849	0.2683	0.165	0.082
	751			1-oleoylglycerophosphocholine (18:1)	LC/MS pos	33960			16081932					0.67	0.37	0.22	1.69	1.37	1.28	0.93	0.51	0.28	1.2	0.21	0.87	0.38	0.87	0.55	0.94	0.93		2.1338e-08	6.6009e-10	4.1504e-07	3.9936e-08	0.0004	3.0849e-05	0.106	0.1044	0.0003	0.0004	5.0804e-07	5.0117e-07	0.1015	0.1178	0.2212	0.2136	0.4156	0.1894
	754			1-palmitoleoylglycerophosphocholine (16:1)*	LC/MS pos	33230			24779461					0.73	0.53	0.37	3.46	1.72	1.97	1	0.51	0.31	0.95	0.06	0.69	0.2	1	0.2	1.17	0.38		1e-15	0	2.4246e-05	2.0668e-06	0.0015	0.0001	0.3185	0.2518	0.0367	0.0293	0.0005	0.0004	0.0001	0.0004	0.1465	0.1543	0.0703	0.0371
	756			1-palmitoylglycerophosphocholine (16:0)	LC/MS pos	33955		2-Acylglycero-Phosphocholines	86554					0.76	0.6	0.26	2.01	1.18	0.71	1.08	0.74	0.29	0.8	0.08	0.57	0.15	0.65	0.13	0.73	0.21		0	0	6.4555e-10	7.3208e-11	0.0572	0.0033	0.2136	0.1828	0.0345	0.028	1.1064e-06	1.0672e-06	0.0149	0.023	0.5681	0.4735	0.0945	0.0493
	757			1-palmitoylglycerophosphoethanolamine	LC/MS neg	35631		2-Lysophosphatidylcholines	9547069					0.74	0.78	1.05	5.18	5.93	2.56	0.7	0.68	0.67	0.79	0.06	0.83	0.42	0.9	0.49	1.24	0.22		0	0	8.5546e-06	7.5454e-07	1e-15	1e-15	0.0132	0.0189	0.0225	0.0188	0.7332	0.3166	0	4e-15	0	0	1.3473e-09	1.9544e-09
	760			1-stearoylglycerophosphocholine (18:0)	LC/MS pos	33961			497299					1	0.88	0.41	1.8	1.82	1.06	1.24	0.65	0.24	0.47	0.04	0.38	0.06	0.65	0.13	0.81	0.2		0	0	5.377e-11	6.829e-12	2.1178e-05	2.0052e-06	0.9092	0.5451	0.5505	0.3128	1.5443e-05	1.3406e-05	0.0022	0.0047	0.0013	0.0022	0.7049	0.3022
	763			2-linoleoylglycerophosphocholine*	LC/MS pos	35257								1.48	2.04	2.02	7.85	5.26	7.12	1.31	1.23	1.68	0.68	0.03	0.77	0.18	1.14	0.13	0.82	0.13		0	0	1.3456e-07	1.3352e-08	0.0003	2.0454e-05	0.1552	0.1427	0.0188	0.016	0.0142	0.0087	2.4802e-09	1.4527e-08	8.6366e-08	3.5165e-07	1.3767e-08	1.7621e-08
	764			2-linoleoylglycerophosphoethanolamine*	LC/MS pos	34666								0.82	1.16	0.94	7.32	7.24	2.46	0.97	0.76	0.88	0.93	0.07	0.79	0.53	1.41	0.67	0.99	0.2		9.4e-14	4e-15	0.0003	2.4447e-05	6.51e-07	6.9649e-08	0.4376	0.3161	0.7783	0.4182	0.8228	0.3491	6.4221e-09	3.5021e-08	3.4121e-09	1.7725e-08	0.0108	0.0066
	765			2-oleoylglycerophosphocholine*	LC/MS pos	35254								1.3	1.09	1.73	3.35	1.89	1.47	1.01	0.88	2.33	1.46	0.54	1.87	1.78	1.79	1.15	1.09	0.34		3.1916e-06	8.3793e-08	0.0002	1.1703e-05	0.0003	2.6123e-05	0.2412	0.1983	0.7594	0.4106	0.0162	0.0099	4.8916e-06	1.8418e-05	0.0065	0.0104	0.0951	0.0493
	767			2-palmitoylglycerophosphocholine*	LC/MS pos	35253			15061532					0.51	0.3	0.11	1.97	1	1	0.96	0.38	0.11	0.4	0.03	0.21	0.05	0.32	0.07	0.39	0.23		0	0	8e-15	1e-15	4.8498e-08	5.8962e-09	0.0019	0.0033	1.214e-06	2.0915e-06	7.09e-13	1.466e-12	0.0065	0.0113	1	0.6848	1	0.3956
	768			2-palmitoylglycerophosphoethanolamine*	LC/MS pos	35684								0.41	0.19	0.13	1	1	1	0.88	0.42	0.08	0.6	0.07	0.28	0.08	0.28	0.18	0.99	0.94		0	0	3e-15	1e-15	2.5096e-11	5.713e-12	1.6152e-06	4.6103e-06	1.7026e-10	5.5999e-10	8.51e-13	1.718e-12	1	0.7188	1	0.6848	1	0.3956
	771			glycerol 2-phosphate	GC/MS	27728	C02979	CPD-536	2526					1.64	1.56	0.5	1.85	1.99	0.81	1.44	1.47	0.66	1.04	0.74	1.19	0.95	1.11	1	0.79	0.9		0.003	6.5736e-05	0	0	0.001	7.324e-05	2.9888e-07	1.0024e-06	2.0477e-06	3.3675e-06	1.5665e-10	2.6152e-10	2.8178e-09	1.5915e-08	3.4089e-10	2.1398e-09	0.0089	0.0056
	772			glycerol 3-phosphate (G3P)	GC/MS	15365	C00093	GLYCEROL-3P	754					0.93	0.62	0.25	1.04	0.89	0.42	1.32	1.03	0.85	2.02	1.45	1.42	1.14	1.21	1.25	0.6	0.72		0.0006	1.3399e-05	0	0	6.3087e-09	9.222e-10	0.4092	0.3055	5.9844e-06	9.2792e-06	0	0	0.6907	0.5841	0.196	0.1918	1.7712e-11	3.3512e-11
	774			glycerophosphorylcholine (GPC)	LC/MS pos	15990	C00670	SN-3-GLYCEROPHOSPHOCHOLINE	71920					0.98	0.94	0.28	1.26	1.31	0.58	1.42	1.45	0.55	1.63	0.52	1.13	0.46	1.06	0.47	0.84	0.55		0	0	0	0	2.2907e-06	2.3565e-07	0.7408	0.469	0.4027	0.2415	0	0	0.0037	0.0072	0.001	0.0018	1.8069e-08	2.2792e-08
	781			phosphoethanolamine	GC/MS	12102	C00346	PHOSPHORYL-ETHANOLAMINE	1015					0.77	0.25	0.26	0.44	0.33	0.07	0.17	0.32	0.34	0.95	4.3	4.44	11.41	0.75	4.35	0.74	0.94		7.1043e-05	1.6977e-06	7.0506e-05	5.6322e-06	0.0532	0.0032	0.7029	0.4543	0.0344	0.028	0.028	0.017	0.0147	0.023	0.0262	0.034	8.7606e-06	8.1988e-06
	783			2-palmitoleoylglycerophosphocholine*	LC/MS pos	35819								1.6	1.41	0.26	1.01	1	1	1.35	1.59	1.05	2.3	0.49	2.72	0.37	2.05	0.31	0.58	0.47		0	0	1.3783e-08	1.4349e-09	3.4521e-08	4.3451e-09	0.0104	0.015	0.0658	0.0486	1.6822e-09	2.4751e-09	0.9562	0.7188	1	0.6848	1	0.3956
	797			1-linolenoylglycerophosphocholine (18:3n3)*	LC/MS pos	44562								1.04	0.64	0.28	6.65	3.58	1.19	0.91	0.48	0.24	0.46	0.01	0.53	0.08	0.62	0.08	0.54	0.05		0	0	4.6e-14	7e-15	1.4626e-08	2.0061e-09	0.9546	0.5641	0.0362	0.0291	9.3255e-08	1.0652e-07	6.509e-12	6.4338e-11	1.3019e-07	4.9033e-07	0.4331	0.1953
	803			2-linolenoylglycerophosphocholine(18:3n3)*	LC/MS pos	45869								1.4	1.41	0.57	2.96	1.38	1	0.81	0.99	0.57	0.88	0.06	1.52	0.23	1.24	0.09	0.87	0.11		0	0	0.0005	3.3058e-05	0.1753	0.0093	0.2607	0.2115	0.2408	0.1538	0.0447	0.0262	0.0074	0.0125	0.4171	0.3718	1	0.3956
	804			1-palmitoylglycerophosphoglycerol*	LC/MS neg	45970			3300276					0.69	0.86	1.26	1.04	1.18	0.69	0.36	0.37	0.68	0.41	0.16	0.81	0.48	0.97	0.53	0.77	0.17		0	0	0.0002	1.588e-05	2.5803e-06	2.6291e-07	0.0381	0.045	0.422	0.2476	0.1956	0.0981	0.8125	0.6589	0.2943	0.2754	0.0258	0.0146
	805			2-palmitoylglycerophosphoglycerol*	LC/MS neg	45982								0.86	1.94	4.29	1.53	1.54	1.32	0.37	0.54	0.83	0.26	0.28	0.61	1.15	0.94	0.79	1.35	0.44		0.0008	1.6903e-05	0.0012	8.1783e-05	0.0004	2.8049e-05	0.6316	0.426	0.0593	0.0444	5.2031e-05	4.2612e-05	0.0163	0.0249	0.0127	0.018	0.0514	0.0274
	824		Choline metabolism	choline phosphate	LC/MS pos	34396	C00588	PHOSPHORYL-CHOLINE	1014					1.07	1.55	2.26	1.31	1.23	0.34	0.95	1.74	5.69	1.17	2.24	1.32	3.09	1.04	1.58	0.47	0.13		0.0007	1.4925e-05	6.3e-14	1e-14	0	0	0.3916	0.2981	1.265e-06	2.1453e-06	6.29e-13	1.331e-12	0.0014	0.0031	0.0092	0.0139	0	0
	825			ethanolamine	GC/MS	34285	C00189	ETHANOL-AMINE	700					3.26	3.56	3.94	2.06	2.36	3.86	0.85	1.2	1.61	0.46	1.02	1.76	2.48	1.36	2.01	1.12	2.45		3.0624e-06	8.0934e-08	1.9532e-09	2.1203e-10	0.0039	0.0003	2.8972e-06	7.8161e-06	9.2254e-07	1.6971e-06	1.8188e-07	1.9736e-07	0.0008	0.0019	0.0002	0.0004	1.6225e-07	1.8339e-07
	854		Sterols	ergosterol	GC/MS	27553	C01694	ERGOSTEROL	444679					1.25	1.23	1.17	1.47	1.46	1.18	0.92	1.4	1.15	0.99	0.57	1.35	0.92	0.87	0.6	1.01	0.59		6.8351e-05	1.6432e-06	0.0744	0.0047	0.7707	0.038	0.2022	0.1745	0.2044	0.1345	0.2954	0.1396	0.1681	0.1846	0.0793	0.0891	0.4723	0.2097
	870		Cutin and cuticular	3-hydroxybutyrate (BHBA)	GC/MS	542	C01089	Hydroxy-Butyrates	441					1.48	3.31	10.25	1.27	9.4	7.44	1.52	1.46	3.35	0.91	0.88	0.89	0.74	2.07	5.66	2.79	1.95		0	0	0	0	0	0	1.425e-07	5.5264e-07	0	0	0	0	0.0004	0.0009	0	0	0	0
	871			acetoacetate	GC/MS	33963	C00164	3-KETOBUTYRATE	96					1.1	1.77	7.25	1.01	1.65	2.13	0.92	0.95	2.87	0.82	1.37	0.98	1.51	1.53	2.38	2.07	1.01		2.2212e-05	5.4717e-07	0	0	2.6427e-06	2.6673e-07	0.6678	0.4385	0.0006	0.0007	3e-15	8e-15	0.9517	0.7188	0.0021	0.0036	1.6199e-05	1.3959e-05
	915	Cofactors, Prosthetic Groups, Electron Carriers	CoA metabolism	pantothenate	LC/MS pos	1508	C00864	PANTOTHENATE	6613					3.25	2.77	2.88	5.14	4.86	4.21	1.96	1.2	1.78	0.88	1.16	1.46	3.04	2.02	4.66	1.42	2.73		0	0	0	0	8e-15	4e-15	0	0	0	0	0	0	0	0	0	0	0	0
	925		Nicotinate and nicotinamide metabolism	nicotinamide	LC/MS pos	594	C00153	NIACINAMIDE	936					0.97	1.03	0.86	0.96	0.66	0.74	0.55	0.88	0.71	0.84	0.92	1.49	1.61	0.99	0.69	1.03	0.96		0.7727	0.0141	0.1328	0.0082	0.14	0.0076	0.7495	0.4721	0.9371	0.4844	0.4839	0.2177	0.9198	0.713	0.0767	0.0869	0.1791	0.0886
	926			nicotinamide adenine dinucleotide (NAD+)	LC/MS pos	5278	C00003	NAD	5893					1.06	0.83	0.69	0.93	0.69	0.33	0.62	0.57	0.57	0.92	1.3	1.56	1.96	1.32	1.56	1.1	0.76		2.2233e-08	6.8249e-10	0	0	5.982e-10	1.0323e-10	0.4285	0.3161	0.0134	0.0117	1.0174e-05	9.2e-06	0.262	0.269	9.0923e-06	2.6341e-05	0	0
	933			nicotinate	LC/MS pos	1504	C00253	NIACINE	938					0.82	1.13	1.17	0.97	1.57	1.17	0.67	0.59	0.99	0.67	0.47	0.81	0.68	1.28	1.26	0.78	0.56		0.014	0.0003	0.1398	0.0086	0.1534	0.0082	0.5626	0.3901	0.3728	0.226	0.262	0.1285	0.8916	0.698	0.1197	0.1298	0.6127	0.2666
	952		Oxidative phosphorylation	methylphosphate	GC/MS	37070			13130					1.58	1.72	2.02	0.8	0.64	0.8	0.92	1.12	2.63	1.2	0.93	2.07	0.81	1.85	0.53	0.93	0.28		0	0	2.55e-13	3.7e-14	3e-14	1.1e-14	4.176e-07	1.3288e-06	1.6145e-08	3.6509e-08	3.467e-11	6.4037e-11	0.0054	0.0096	7.4464e-07	2.4929e-06	0.0039	0.0026
	953			phosphate	GC/MS	11438	C00009	Pi	1061					1.27	1.09	2.11	0.76	0.52	1.93	0.88	1	4.42	2.21	9.17	3.18	7.96	2.4	4.72	1.06	4.01		0	0	0	0	3.2292e-08	4.1624e-09	0.0349	0.0418	0.4156	0.246	4.2091e-08	5.075e-08	0.0111	0.0181	8.6277e-07	2.8256e-06	5.3355e-07	5.5283e-07
	966		Ascorbate metabolism	ascorbate (Vitamin C)	GC/MS	1640	C00072	ASCORBATE						1.14	3.99	23.58	1.33	0.98	0.82	0.2	0.34	3.74	0.11	0.06	0.65	0.37	1.36	0.16	0.72	0.01		1.6328e-10	5.569e-12	1.4232e-05	1.2381e-06	0.0003	2.5335e-05	0.8485	0.5213	0.0156	0.0135	2.9403e-06	2.7745e-06	0.5876	0.516	0.9569	0.6848	0.7197	0.3071
	967			dehydroascorbate	GC/MS	1659	C05422	L-DEHYDRO-ASCORBATE	835					2.06	5.77	6.41	3.05	3.62	7.98	0.71	1.96	9.41	1.54	0.8	4.49	3.44	4.52	1.47	1.05	0.67		3.8008e-05	9.2485e-07	2.01e-13	2.9e-14	0.0024	0.0002	0.035	0.0418	1.0883e-06	1.9687e-06	2.1603e-07	2.2595e-07	0.0005	0.0013	0.0001	0.0002	4.6833e-08	5.6614e-08
	969			erythronic gamma-lactone	GC/MS	21038			5325915					2.74	3.97	4.14	2.15	1	1.33	0.92	1.19	3.9	0.86	0.78	2.56	1.81	2.88	0.66	0.91	0.26		0.0012	2.6367e-05	0.0003	2.4822e-05	0.0131	0.0008	0.0483	0.0549	0.0018	0.0018	0.0003	0.0002	0.102	0.1178	0.9906	0.6848	0.5013	0.2215
	974			threonate	GC/MS	27738	C01620	L-THREONATE	151152					1.16	0.86	0.98	1.02	0.68	0.34	1.07	1.15	0.86	1	0.23	1.08	0.22	0.74	0.14	1.14	0.09		0	0	1.7136e-10	2.0728e-11	3.063e-09	4.8911e-10	0.1114	0.108	0.1125	0.0798	0.8119	0.3472	0.835	0.6703	0.0002	0.0005	1.29e-13	3.12e-13
	982		Tocopherol metabolism	alpha-tocopherol	GC/MS	1561	C02477	ALPHA-TOCOPHEROL	14985					1.78	2.57	2.15	2.08	2.05	0.88	0.88	0.98	0.99	0.28	0.07	0.57	0.16	0.73	0.14	0.61	0.06		0	0	8.4294e-06	7.487e-07	1.69e-05	1.6143e-06	0.0006	0.0011	1.1282e-06	2.0075e-06	2.5869e-05	2.1593e-05	0.0001	0.0004	9.2697e-05	0.0002	0.4132	0.1893
	991		Vitamin B metabolism (B6 or B12)	pyridoxal	LC/MS pos	1651	C00250	PYRIDOXAL	1050					0.82	0.44	1.17	0.63	0.46	0.82	1.14	1.24	0.74	0.93	0.52	0.67	0.29	0.33	0.19	1.46	0.57		8.5e-14	3e-15	0.0003	2.2355e-05	2.1381e-05	2.0066e-06	0.2335	0.1953	2.7132e-05	3.7277e-05	0.4264	0.1948	0.0095	0.0157	4.28e-05	0.0001	0.1944	0.0951
	1007		Chlorophyll and heme metabolism	pheophorbide A	LC/MS pos	35879	C18021	CPD-7061	5323510					1.52	1.61	1.45	0.06	0.04	0.3	0.9	0.75	0.62	0.38	0.48	0.65	0.03	0.82	0.03	0.89	0.23		0	0	5.0697e-07	4.8415e-08	8.294e-12	2.017e-12	0.0583	0.0634	0.0485	0.037	0.0891	0.049	1.7e-13	1.92e-12	1.8e-14	2.04e-13	1.0362e-05	9.3942e-06
	1010			phytol	GC/MS	40140	C01389	PHYTOL	5280435					1.15	1.58	0.51	1.35	1.73	0.53	1.01	1.53	0.73	1.01	1.14	1.15	1.52	1.04	1.29	0.7	0.83		0.0113	0.0002	1.1e-14	2e-15	0.0698	0.004	0.1958	0.1711	0.0007	0.0008	1.0281e-05	9.2012e-06	0.0384	0.0502	9.2638e-05	0.0002	2.5598e-05	2.1842e-05
	1019	Nucleotide	Purine metabolism	2'-deoxyadenosine	LC/MS pos	1553	C00559	DEOXYADENOSINE	13730					0.7	0.59	1.87	0.96	0.96	1.45	0.41	0.31	0.62	0.41	0.22	0.7	0.52	0.78	0.68	1.24	0.52		0	0	1e-15	0	5.5499e-10	9.7339e-11	0.001	0.0018	4.9402e-06	7.7711e-06	1.5397e-07	1.6919e-07	0.6605	0.5683	0.6605	0.5321	0.001	0.0007
	1029			adenine	GC/MS	554	C00147	ADENINE	190					0.82	1.41	1.45	0.45	0.48	1.22	0.58	0.59	1.98	0.74	1.48	1.05	1.16	1.76	1.2	0.54	0.91		4.4318e-05	1.0719e-06	0	0	6.3755e-11	1.3642e-11	0.0329	0.0401	0.0005	0.0005	0.0002	0.0001	5.0341e-11	3.7909e-10	5.6984e-10	3.3018e-09	0.0322	0.0177
	1030			adenosine	LC/MS pos	555	C00212	ADENOSINE	60961					1.08	1.6	9.17	0.65	0.67	5.59	0.92	1.04	5.49	0.76	0.53	0.89	0.37	1.16	0.34	1.26	0.54		0	0	0	0	3.3039e-08	4.208e-09	0.2831	0.2281	2.3571e-07	4.6515e-07	0	0	1.5517e-06	6.2919e-06	9.523e-06	2.7069e-05	0	0
	1031			adenosine 2'-monophosphate (2'-AMP)	LC/MS neg	36815	C00946	CPD-3705	94136					0.46	0.29	0.29	0.7	0.47	0.31	0.63	0.57	0.44	1.53	2.19	1.12	2.44	0.78	1.84	1	1.55		5e-15	0	0	0	0.0008	6.2257e-05	2.3865e-08	1.0577e-07	2.27e-13	1.118e-12	2.27e-13	5.04e-13	0.0026	0.0053	7.8622e-08	3.2901e-07	1.635e-12	3.31e-12
	1034			adenosine 3'-monophosphate (3'-AMP)	LC/MS pos	35142	C01367	CPD-3706	41211					1.34	2.22	2.48	0.95	1.06	2.09	0.69	1.39	3.35	1.35	2.62	2.62	3.6	2.16	2.01	1	1.64		3e-15	0	0	0	3.9425e-06	3.8697e-07	0.0179	0.025	1.2326e-07	2.5242e-07	8.4017e-09	1.1221e-08	0.5906	0.516	0.7533	0.5871	1.0209e-06	1.0332e-06
	1036			adenosine 5'-monophosphate (AMP)	LC/MS pos	32342	C00020	AMP	6083					0.81	0.75	0.62	1.02	0.91	0.93	0.63	0.62	0.81	1.25	1.45	1.6	2.33	1.5	2.12	0.95	1.65		2e-15	0	4.9688e-06	4.4759e-07	0.0003	2.6302e-05	0.023	0.0292	0.0021	0.0022	2.7233e-06	2.5979e-06	0.8764	0.6895	0.285	0.2683	0.3484	0.1639
	1038			adenosine-2',3'-cyclic monophosphate	LC/MS pos	37467	C02353		2024					1.4	1.53	1.01	1.65	1.48	1.23	1.23	1.66	1.54	1.46	1.2	1.67	1.62	1.35	1.07	0.95	0.96		1.6013e-07	4.6645e-09	2.0508e-10	2.4344e-11	0.0002	1.9113e-05	0.0002	0.0004	6.6591e-06	1.018e-05	0.9454	0.3835	7.7331e-07	3.2471e-06	3.0374e-05	7.8895e-05	0.0153	0.0092
	1040			adenylosuccinate	LC/MS neg	18360	C03794	ADENYLOSUCC	195					1	1	1	0.45	0.35	0.29	1	1	1	1	3.41	1	1.54	1	1.21	1	1		0	0	1e-14	2e-15	0	0	1	0.5641	1	0.4934	1	0.3946	0	2e-15	0	0	0	0
	1046			guanosine	LC/MS pos	1573	C00387	GUANOSINE	6802					0.77	0.56	0.53	0.87	0.38	0.29	0.64	0.52	0.39	1	0.44	1.19	0.59	1.09	0.32	1.36	0.32		0	0	0	0	2.4229e-10	4.6288e-11	8.502e-05	0.0002	1.2372e-11	4.6304e-11	1.439e-12	2.839e-12	0.0244	0.0339	0	0	0	0
	1048			guanosine 5'- monophosphate (5'-GMP)	LC/MS pos	2849	C00144	GMP	6804					0.82	0.74	1.94	0.63	0.42	0.72	0.52	0.52	2.17	1.35	23.13	2.13	27.96	1.91	18.72	1.21	7.64		0	0	9.4824e-06	8.3061e-07	0.0985	0.0055	0.7106	0.4559	0.4904	0.2831	0.0138	0.0086	0.28	0.282	0.0073	0.0114	0.526	0.2312
	1051			guanosine-2',3'-cyclic monophosphate	LC/MS pos	37139	C06194		92823					1.2	1.82	1.35	1.07	1.07	2.06	1.1	1.79	2.14	1.48	1.42	1.62	1.39	1.5	0.85	0.93	1.37		0.0003	6.4832e-06	1.7039e-08	1.7453e-09	0.0004	2.9264e-05	0.2025	0.1745	9.7493e-05	0.0001	0.0502	0.0292	0.5538	0.5004	0.7665	0.5922	4.7435e-06	4.5873e-06
	1053			hypoxanthine	GC/MS	3127	C00262	HYPOXANTHINE	790					0.78	3.04	31.62	1.22	0.97	18.98	0.81	0.68	25.5	0.89	0.77	0.87	1.17	3.99	1.11	1.11	0.58		0.0094	0.0002	0	0	0.0056	0.0004	0.4006	0.3031	0.001	0.0011	5.34e-13	1.16e-12	0.5441	0.4945	0.7385	0.5823	4.1804e-11	7.4253e-11
	1054			inosine	LC/MS neg	1123	C00294	INOSINE	6021					6.09	1.91	18.32	1.08	1	2.98	2.83	3.58	23.74	1.05	0.74	2.26	0.28	0.56	0.21	0.81	0.09		0	0	0	0	1.8e-14	8e-15	0	3e-15	9.3518e-06	1.3905e-05	0	0	0.5772	0.5128	1	0.6848	8.1777e-10	1.2064e-09
	1063			urate	GC/MS	1604	C00366	URATE	1175					0.76	4.45	5.29	1	1	1	1.22	1.02	3.01	0.66	0.3	0.41	0.25	2.88	0.3	1.16	0.1		0	0	8.9314e-10	9.9508e-11	5.2558e-09	7.8098e-10	0.504	0.3574	3.1628e-09	7.6287e-09	2.5342e-10	4.074e-10	1	0.7188	1	0.6848	1	0.3956
	1064			xanthine	GC/MS	3147	C00385	XANTHINE	1188					1.07	6.3	17.57	1	5.95	8.89	1	1	15.78	1	1	1.07	1	6.3	5.95	1.11	0.56		1.5444e-09	5.0937e-11	0	0	1e-15	1e-15	0.5855	0.398	0	0	0	0	1	0.7188	0	0	0	0
	1065			xanthosine	LC/MS pos	15136	C01762	XANTHOSINE	64959					1.42	0.88	2.07	1	1	1	0.66	0.42	0.39	0.16	0.13	0.34	0.19	0.33	0.3	0.84	0.32		0	0	0.0002	1.3047e-05	3.4421e-09	5.4156e-10	0.0044	0.0072	0.3688	0.2249	9.1592e-07	8.9338e-07	1	0.7188	1	0.6848	1	0.3956
	1097		Pyrimidine metabolism	cytidine	LC/MS pos	514	C00475	CYTIDINE	6175					0.83	0.71	0.61	0.9	0.89	0.89	0.53	0.47	0.57	0.81	0.25	1.28	0.44	1.23	0.48	0.87	0.4		0	0	7.711e-11	9.602e-12	8.3652e-06	8.0628e-07	0.0202	0.0261	0.0001	0.0001	1.8499e-07	1.9826e-07	0.199	0.2141	0.1216	0.1306	0.1243	0.0633
	1117			uracil	GC/MS	605	C00106	URACIL	1174					1.29	0.97	1.24	1.23	1.83	1.47	0.77	0.42	0.68	0.48	0.11	0.8	0.19	1.1	0.5	0.87	0.25		0	0	0.0458	0.003	4.9306e-09	7.4298e-10	0.0282	0.0349	0.8075	0.4318	0.0644	0.0361	0.0387	0.0502	1.9084e-06	5.9896e-06	0.0007	0.0005
	1118			uridine	LC/MS neg	606	C00299	URIDINE	6029					1.06	0.85	0.75	1.09	0.43	0.76	0.98	0.9	0.68	1.11	0.42	1.2	0.47	1.05	0.2	1.23	0.47		0	0	1.5939e-11	2.066e-12	1.8458e-08	2.4685e-09	0.5089	0.3588	0.0509	0.0384	0.0014	0.001	0.3484	0.3384	2.035e-12	1.6134e-11	0.0017	0.0012
	1124			uridine monophosphate (5' or 3')	LC/MS pos	39879	C01368 C00105	UMP	6030					1.38	1.36	1.66	1.17	0.87	0.66	0.95	1.26	3.08	1.54	8.64	2.23	10.6	1.66	6	0.83	1.85		0	0	0.0002	1.3271e-05	1.7983e-08	2.4354e-09	0.0297	0.0365	0.0407	0.032	0.0011	0.0008	0.3113	0.3097	0.3221	0.2977	0.007	0.0045
	1125			beta-alanine	GC/MS	55	C00099	B-ALANINE	239					0.42	0.53	0.28	0.56	0.58	0.12	0.43	0.32	0.25	0.68	1.7	0.66	2.21	1.11	3.07	0.75	0.84		6.4777e-07	1.8205e-08	7.354e-12	9.63e-13	0.0115	0.0007	0.0006	0.0012	0.0087	0.0081	5.0911e-06	4.7523e-06	0.0272	0.0371	0.0261	0.034	3.4216e-10	5.5148e-10
	1127	Peptide	gamma-glutamyl	gamma-glutamylalanine	LC/MS pos	37063			440103					1.24	1.17	1.36	1.74	1.46	0.68	0.53	0.54	0.53	0.67	1.61	1.55	5.25	1.44	4.33	1.73	2.1		3.4087e-09	1.115e-10	0.3465	0.0205	0.0212	0.0013	0.5869	0.398	0.5985	0.3379	0.2808	0.1347	0.0763	0.0921	0.2183	0.2122	0.1262	0.0635
	1129			gamma-glutamylglutamate	LC/MS pos	36738	C05282		92865					0.7	1.01	1.12	0.99	0.86	0.34	0.88	0.88	1.53	1.3	5	1.03	5.6	1.49	4.88	0.95	1.1		2.3e-14	1e-15	0.2905	0.0172	2.1635e-05	2.0127e-06	0.1643	0.1499	0.9715	0.4928	0.6634	0.2923	0.8202	0.6617	0.4443	0.3892	3.8964e-06	3.8537e-06
	1131			gamma-glutamylglycine	GC/MS	33949			165527					1	1	1	0.98	1.08	0.86	1	1	1	1	1.17	1	1.14	1	1.26	1	1		0.0002	3.7132e-06	0.2213	0.0133	0.1939	0.0101	1	0.5641	1	0.4934	1	0.3946	0.7548	0.6315	0.2362	0.2267	0.0195	0.0113
	1133			gamma-glutamylisoleucine*	LC/MS pos	34456			14253342					3.02	3.84	1.58	1.43	1.79	0.27	2.01	3	1.89	0.74	13.26	1.11	9.46	0.94	7.91	0.62	1.86		0	0	3e-14	5e-15	1.2612e-08	1.7524e-09	9.0273e-08	3.6138e-07	1.3205e-09	3.4859e-09	0.0073	0.0047	0.0417	0.0536	0.0013	0.0022	6.0255e-09	8.0682e-09
	1134			gamma-glutamylleucine	LC/MS pos	18369			151023					2.18	2.34	1.69	1.33	1.92	0.29	1.46	1.94	5.11	0.84	21.94	1.26	20.08	1.02	21.71	0.28	1.23		0	0	2.6285e-08	2.6708e-09	1.1e-14	5e-15	2.0898e-05	5.0852e-05	7.2041e-06	1.086e-05	0.0074	0.0047	0.0718	0.0887	0.0002	0.0005	2.1752e-09	3.1036e-09
	1137			gamma-glutamylphenylalanine	LC/MS pos	33422			111299					1.29	1.03	0.85	1.2	1.25	0.51	1.23	1.3	0.99	1.16	3.94	1.21	3.83	0.91	3.77	0.99	2.02		5.02e-13	1.9e-14	0.0054	0.0004	0.2744	0.0141	0.3421	0.267	0.6791	0.3742	0.702	0.3062	0.3571	0.3443	0.2544	0.2426	0.0093	0.0058
	1138			gamma-glutamylthreonine*	LC/MS pos	33364								1.03	1.72	1.74	1.4	1.4	0.52	1.75	1.91	2.27	1.11	4.66	0.66	3.73	1	3.42	0.85	1.08		0	0	4.1394e-05	3.392e-06	3.9576e-07	4.2769e-08	0.9062	0.5451	0.0011	0.0012	0.001	0.0007	0.0484	0.0618	0.0423	0.051	0.0004	0.0003
	1141			gamma-glutamylvaline	LC/MS pos	32393			7015683					1.26	1.64	0.78	1.39	1.53	0.27	1.68	2.11	1.04	1.15	8.99	0.86	7.42	0.89	6.53	0.86	2.31		0	0	0	0	6.2386e-10	1.0594e-10	0.0271	0.0339	3.354e-05	4.3861e-05	0.0284	0.0171	0.0049	0.0092	0.0003	0.0007	2.4e-14	6.3e-14
	1159		Dipeptide	arginylvaline	LC/MS pos	41395			335257					1	1	1.07	0.1	0.06	0.06	0.51	0.51	0.59	0.51	8.25	1	1.57	1	1	0.92	0.86		0.0954	0.0018	0.0381	0.0025	0.1138	0.0063	1	0.5641	1	0.4934	0.8954	0.3666	0.0035	0.0069	0.0006	0.0012	0.0006	0.0004
	1228			leucylglycine	LC/MS pos	40045			79070					1.14	1.18	1.42	1.25	1.24	0.8	1.42	1	1.17	1.04	1.23	0.84	1.08	1.22	1.52	1.27	0.83		0.354	0.0066	0.1785	0.0109	0.1227	0.0068	0.4725	0.3389	0.4171	0.246	0.0603	0.0344	0.1872	0.2041	0.1953	0.1918	0.3235	0.1547
	1244			isoleucylglutamate	LC/MS pos	40057								0.85	1.09	1.89	2.61	2.28	0.28	0.6	0.53	0.39	0.64	1.4	0.91	6.07	1.34	6.07	3.15	1		0.0003	5.8438e-06	0.0772	0.0049	0.0002	1.5079e-05	0.6745	0.4405	0.8742	0.4606	0.112	0.0597	0.0153	0.0234	0.1546	0.1606	0.0067	0.0043
	1246			isoleucylglycine	LC/MS pos	40008			342532					1.03	1.23	1.02	1.03	1.36	0.27	1.07	0.79	0.69	0.83	1.25	0.79	1.19	1.28	2.14	1.21	0.49		0.3245	0.0061	5.7127e-05	4.6512e-06	0.0016	0.0001	0.6998	0.4543	0.4168	0.246	0.8584	0.3566	0.867	0.6855	0.1941	0.1918	9.1735e-06	8.4939e-06
	1259			leucylalanine	LC/MS pos	40010			259321					1.18	1.84	1.26	1.62	1.59	1.86	0.81	1.13	2.06	1.14	0.76	1.66	1.5	1.86	1.06	0.7	0.68		0.0341	0.0007	0.0022	0.0001	0.1652	0.0088	0.5792	0.3971	0.0194	0.0165	0.3465	0.1617	0.1953	0.2116	0.1188	0.1297	0.0171	0.0101
	1261			leucylglutamate	LC/MS pos	40021			5259589;5259590					1.03	1	1.14	0.92	1.1	0.51	0.96	0.82	0.62	0.86	1.01	0.93	0.98	1.04	1.35	1.58	0.82		0.4988	0.0093	0.0003	1.9083e-05	0.0006	4.4594e-05	0.8539	0.522	0.9505	0.4887	0.303	0.1422	0.5678	0.5081	0.6116	0.5035	1.423e-05	1.2386e-05
	1282			arginylisoleucine	LC/MS pos	40070			433625					1.66	0.89	0.89	2.03	0.11	0.11	1.92	1	1	1.13	8.78	0.97	9.27	1	1	1	1		0.0654	0.0013	0.0654	0.0042	0.4256	0.0215	0.5707	0.3934	0.8575	0.454	0.8575	0.3566	0.9842	0.7188	0.0173	0.0238	0.0173	0.0102
	1298			lysylvaline	LC/MS pos	42099			140709					0.97	0.64	0.55	4.84	3.89	0.82	1	1.05	1	1.81	1.62	1.76	7.84	1.11	6.01	1	1.33		2.4314e-07	7.0312e-09	0.0016	0.0001	0.001	7.0308e-05	0.868	0.528	0.1706	0.1143	0.0787	0.0438	4.99e-05	0.0002	0.0006	0.0013	0.4326	0.1953
	1779	Xenobiotics	Chemicals	trizma acetate	GC/MS	20710	C07182	TRIS	6503					3.82	0.96	1.18	1.42	0.91	0.84	4.85	1.52	1.05	1.43	1.48	1.13	0.43	0.91	0.89	1.6	1.18		0.6952	0.0128	0.0554	0.0036	0.964	0.0469	0.0938	0.0954	0.9591	0.4887	0.8798	0.362	0.3884	0.3723	0.9942	0.6848	0.9446	0.3934
[truncated: 52 more columns]
